# Supplementary material for: Radiation dose-response (a Bayesian model) in the radiotherapy of the localized prostatic adenocarcinoma: the reliability of PSA slope changes as a response surrogate endpoint
Source: PeerJ. 2019 Jul 1;7:e7172. doi: 10.7717/peerj.7172 (PMC6610535; doi:10.7717/peerj.7172)
Supplement: Supplemental Information 2 — Clinical data for all patients (n = 195); one row represents one patient data. [file peerj-07-7172-s002.csv]

code of patient	Recurrent Event	Metastaz	Hormon therapy HT	Age (year)	T.Stage	Gleason score	Total.Radiation.Dose	iPSA	lniPSA	slpoe	follow up time (months)	number of repeated psa
1	0	0	1	65	1	6	70	12	2.493205453	-0.13606876	35.06	11
2	0	0	1	60	2	7	66	1.01	0.104360015	-0.017586813	32.96	12
3	0	0	1	72	2	7	70	1.16	0.231111721	-0.035254042	34.16	11
4	0	0	1	69	1	5	70	13	2.57261223	-0.22192577	25.83	6
5	0	0	1	77	1	7	74	30.4	3.417726684	-0.988325168	25.66	5
6	0	0	1	76	2	7	70	6.3	1.85629799	-0.07596248	38.2	12
7	0	0	1	71	3	4	60	0.5	-0.510825624	-0.01020469	32.46	10
8	0	0	1	69	2	7	70	8.8	2.186051277	-0.077604358	38.26	12
9	0	0	1	75	1	7	70	16.9	2.833213344	-0.346660691	34.06	8
10	0	0	1	74	2	6	70	60	4.096009842	-0.799400099	45.56	9
11	0	0	0	54	1	6	70	8.1	2.104134154	-0.324737341	23.1	6
12	0	0	1	72	2	5	70	50	3.914021008	-0.802906598	27.63	8
13	0	0	1	57	3	8	66	4.7	1.568615918	-0.059487402	22.13	7
14	0	0	1	67	2	7	70	14.5	2.681021529	-0.428325005	27.73	7
15	0	0	1	55	1	4	60	4.4	1.504077397	-0.009730894	31.4	8
16	0	0	1	70	1	7	70	13.9	2.63905733	-0.197834676	40.86	11
17	1	0	1	54	2	7	66	19	2.949688335	-0.359902253	22.66	7
18	0	0	1	54	2	9	66	48.6	3.88567903	-1.17688765	59.3	7
19	0	0	1	76	2	7	70	6.5	1.887069649	-0.140107818	24.3	5
20	0	0	1	65	1	7	70	15.3	2.734367509	-0.19522029	39.7	8
21	1	0	1	77	1	9	70	22	3.095577609	-0.254350146	44.63	10
22	0	0	1	62	2	7	70	9	2.208274414	-0.070997944	52.03	12
23	0	0	1	63	2	7	70	2.4	0.916290732	-0.005122397	46.56	17
24	0	0	1	78	1	6	70	15.9	2.772588722	-0.141449957	49.4	13
25	0	0	1	56	2	7	30	0.4	-0.693147181	-0.006682853	52.53	16
26	0	0	1	74	2	6	70	1.1	0.182321557	-0.073395283	26.86	5
27	0	0	1	80	1	4	44	13	2.57261223	-0.13082139	43.43	10
28	0	0	1	77	1	7	70	50	3.914021008	-0.392332641	38.66	13
29	0	0	1	65	2	6	66	220	5.394081989	-3.052053007	36.43	10
30	0	0	1	83	1	7	70	27	3.299533728	-0.351748471	37.9	9
31	0	0	1	55	1	7	70	32.6	3.487375078	-0.329895359	39.5	12
32	1	1	1	70	4	9	70	20.2	3.010620886	-0.37609569	32.93	6
33	1	0	1	70	4	7	70	20	3.000719815	-0.261971554	33.93	6
34	1	0	1	62	3	8	56	0.8	-0.105360516	1.36750677	27.8	5
35	1	0	1	55	1	6	46	88.3	4.48187197	-1.495728181	39.03	8
36	0	0	1	67	2	7	66	100	4.606169686	-0.873678998	59.56	13
37	0	0	1	68	2	8	60	1.5	0.470003629	0.03849533	67.76	18
38	0	0	1	72	2	7	70	16	2.778819272	-0.058625526	52.76	16
39	0	0	1	66	2	7	66	10.9	2.397895273	-0.213098645	36.46	7
40	0	0	1	75	2	2	70	19	2.949688335	-1.588567641	15.83	5
41	0	0	1	71	1	3	70	17	2.839078464	-0.090769309	59.46	19
42	0	0	1	78	1	5	66	9	2.208274414	-0.221080959	29.7	5
43	0	0	1	75	2	6	70	19.3	2.965273066	-0.812376261	22.23	5
44	1	0	1	74	2	8	70	8.8	2.186051277	0.697661046	51.76	10
45	0	0	0	70	1	6	72	5	1.62924054	-0.113998237	46.13	7
46	0	0	1	79	2	6	70	0.1	-1.609437912	-0.157504869	25.46	5
47	0	0	1	61	2	7	72	34	3.529297384	-1.509922095	15.36	5
48	0	0	1	68	2	5	70	3	1.131402111	-0.131244208	16.5	5
49	0	0	1	82	2	7	70	5	1.62924054	-0.234537621	18.76	5
50	0	0	1	88	1	7	70	61	4.112511866	-2.643410016	23.86	5
51	0	0	1	57	2	7	72	15.5	2.747270914	-1.032346311	19.93	5
52	0	0	1	75	2	6	70	5.2	1.667706821	-0.196945574	21.33	6
53	0	0	1	59	2	8	70	33.8	3.523415014	-1.392136388	24.2	5
54	1	1	1	75	4	8	30	10.2	2.332143895	-0.375050568	26.4	8
55	0	0	1	65	2	9	70	27	3.299533728	-0.587454658	52.26	7
56	0	0	1	73	3	8	70	9.7	2.282382386	-0.34924488	19.66	7
57	0	0	1	70	1	6	70	11.2	2.424802726	-0.436424188	23.43	5
58	0	0	1	67	1	8	70	5.2	1.667706821	-0.134397211	22.96	7
59	0	0	1	65	2	6	72	7.73	2.05796251	-0.01007879	30.86	6
60	0	0	1	65	2	8	70	2.5	0.955511445	-0.073550586	21.9	5
61	0	1	1	61	3	9	30	15.7	2.76000994	0.715014842	19.66	11
62	0	0	1	75	2	7	72	63	4.14472077	-2.801834809	21.2	5
63	0	0	1	71	2	7	70	19.6	2.980618636	-0.743671452	23.36	5
64	0	0	1	69	2	7	70	14.6	2.687847494	-1.081654006	25.73	7
65	0	0	1	73	2	7	70	18.2	2.90690106	-0.670627741	23.93	5
66	0	0	1	75	2	9	70	84	4.432006567	-3.667826877	16.9	5
67	0	0	1	64	2	7	70	20.5	3.025291076	-0.69178376	22.43	7
68	1	1	1	79	4	9	30	8.7	2.174751721	1.20302003	17.06	7
69	0	0	1	74	2	9	46	30	3.404525172	-0.733509491	31.53	7
70	0	0	1	59	3	8	70	6	1.808288771	0.385154953	31.43	5
71	1	0	0	64	3	7	60	36	3.586292865	-0.124893205	7.4	3
72	0	0	1	77	1	8	70	26.8	3.292126287	-0.051580736	16.46	4
73	0	0	1	61	4	8	70	8.6	2.163323026	-0.012864316	19.5	4
74	0	0	1	74	1	6	70	11.5	2.451005098	-0.000897	12.63	4
75	0	0	0	65	1	6	70	6.76	1.925707442	-0.015495006	13.56	3
76	0	0	1	75	2	6	70	4.7	1.568615918	-0.004460738	19.36	2
77	0	0	0	57	1	6	70	6.5	1.887069649	-0.016451868	14.8	4
78	1	0	1	73	4	8	30	19.5	2.975529566	-0.141961863	3.86	2
79	0	0	1	75	1	6	70	28	3.335769576	-0.07150438	13.36	3
80	0	0	0	71	2	8	70	23	3.139832618	0.034363081	17.66	2
81	1	0	1	69	2	7	66	1.5	0.470003629	0.006209865	15.5	4
82	1	0	0	75	2	8	70	21	3.04927304	-0.044921843	13.4	3
83	1	1	1	48	4	7	30	65	4.175924549	-0.093714113	24.33	4
84	0	0	1	72	3	7	74	5.6	1.740466175	-0.028208136	7.53	2
85	0	0	1	75	2	8	74	55	4.009149716	-0.152189351	12.7	2
86	1	1	1	58	4	7	30	990	6.897805948	-2.729881602	4.9	3
87	1	1	1	67	4	7	66	79.65	4.378896742	-0.140483804	19.93	2
88	0	0	1	73	1	7	70	8.4	2.140066163	-0.007416951	28.56	4
89	0	0	1	77	2	7	74	6.8	1.931521412	-0.013978231	14.93	4
90	0	0	1	76	2	7	70	23	3.139832618	-0.051031399	15.33	3
91	0	0	1	68	2	7	70	12.8	2.557227311	-0.01672638	20.366	4
92	0	0	1	64	1	5	70	13.2	2.587764035	-0.051430373	9.9	3
93	0	0	1	74	2	7	70	46.6	3.843744165	-0.353916692	5.66	2
94	0	0	1	54	1	9	62	15	2.714694744	-0.029063376	18.3	2
95	0	0	1	71	4	7	66	10	2.312535424	-0.028939669	11.03	3
96	0	0	1	65	1	7	70	41.1	3.718438256	-0.106659729	13.76	2
97	1	1	1	75	4	10	30	105	4.654912278	-0.507734345	7.2	2
98	0	0	1	78	2	4	70	23.7	3.169685581	-0.031196279	17.46	4
99	0	0	1	62	2	7	70	10.3	2.341805806	-0.036457188	10.83	2
100	0	0	1	77	2	7	70	24.3	3.194583132	-0.029327333	19.63	4
101	0	0	1	69	2	7	70	5.3	1.686398954	-0.010500403	16.73	2
102	0	0	1	73	2	4	70	8.92	2.199444334	-0.011614663	14.7	4
103	0	0	1	75	2	7	72	18.3	2.912350665	-0.059311744	9.8	3
104	0	0	1	68	2	9	70	1.4	0.405465108	-0.004180367	9.06	3
105	0	0	1	73	2	5	70	3.9	1.386294361	-0.014654955	8.03	2
106	0	0	1	75	2	7	70	16	2.778819272	-0.063907645	8.86	2
107	0	0	0	57	2	7	66	12.7	2.549445171	-0.001317767	13.56	3
108	0	0	1	63	2	6	70	25	3.222867846	-0.165437839	5.8	2
109	0	0	1	79	2	8	70	9.1	2.219203484	-0.023628875	13.3	2
110	0	0	0	59	2	5	70	6	1.808288771	-0.020666757	9.2	2
111	0	0	1	72	2	6	70	9.8	2.292534757	-0.026822871	12.83	2
112	0	0	1	73	2	7	66	1.61	0.536493371	-0.004857567	7	2
113	0	0	1	66	2	6	70	8.8	2.186051277	-0.022244094	10.73	2
114	0	0	1	71	2	7	72	29.16	3.376221396	-0.168081938	10.56	3
115	0	0	1	63	1	2	70	8.6	2.163323026	-0.019828461	10.96	3
116	0	0	1	67	1	7	72	7.1	1.974081026	-0.005756328	39.26	4
117	0	0	1	69	1	5	70	6.1	1.824549292	-0.00898882	19.03	4
118	0	0	1	77	2	9	72	11.6	2.459588842	-0.034196841	12.03	3
119	0	0	1	71	2	7	70	7.6	2.041220329	-0.005858843	41.93	4
120	0	0	1	71	1	6	72	8.09	2.102913898	-0.022855967	9.76	2
121	0	0	1	67	1	7	70	24.8	3.214867803	-0.052301787	16.66	3
122	0	0	1	74	2	6	70	19.3	2.965273066	-0.041947051	13.26	2
123	0	0	1	64	2	8	50	100	4.606169686	-0.169092799	15.23	4
124	0	0	1	80	2	8	70	56	4.027135813	-0.144342524	13.1	4
125	1	1	1	50	4	8	30	320	5.768633447	-0.306007607	14.36	3
126	0	0	1	72	2	6	70	11.5	2.451005098	-0.030216683	13.33	2
127	0	0	1	63	1	7	70	5.5	1.722766598	-0.003359365	47.3	4
128	1	1	1	85	4	6	20	295	5.687314282	0.274743357	8.96	2
129	0	0	1	71	2	6	72	20	3.000719815	-0.015692104	12.96	3
130	0	0	1	73	2	5	60	1.5	0.470003629	-0.001094651	23.63	4
131	1	0	1	77	2	7	70	14.5	2.681021529	0.22483145	12.96	2
132	0	0	0	58	2	6	70	9.1	2.219203484	-0.019762175	13.16	2
133	1	1	1	70	4	7	30	58	4.062165664	-0.016375243	9.2	4
134	0	0	1	78	2	8	72	8.9	2.197224577	-0.034559913	5.96	2
135	0	0	1	67	2	9	70	37.5	3.62700405	-0.142907466	9	2
136	0	0	1	60	2	6	70	18.7	2.93385687	-0.045413005	12.86	3
137	0	0	1	66	3	7	70	40	3.691376334	-0.051093842	27.96	3
138	0	0	1	75	2	9	72	54.83	4.006059647	-0.154603621	10.8	2
139	0	0	1	61	2	9	70	20	3.000719815	-0.044836455	14.73	4
140	0	0	1	67	2	7	70	20	3.000719815	-0.053388856	11.16	3
141	1	1	0	56	3	9	30	21	3.04927304	-0.078515377	10	2
142	0	0	1	57	2	7	70	50	3.914021008	-0.103458761	16.76	2
143	0	0	1	75	1	7	70	9.9	2.302585093	-0.01365615	24.5	4
144	0	0	1	68	2	5	70	4.9	1.609437912	-0.022226186	8.36	2
145	0	0	1	71	3	6	70	100	4.606169686	-0.117658276	26.6	4
146	0	0	1	63	2	8	70	26.1	3.265759411	-0.028487701	20.93	3
147	0	0	1	76	2	7	70	7	1.960094784	-0.017695419	11.66	3
148	0	0	1	80	1	7	70	10.8	2.388762789	-0.032926829	8.23	1
190	0	0	0	77	2	8	70	23.2	3.148453361	-0.074757282	10.36	1
150	0	0	0	77	1	5	66	71	4.264087337	-1.178333333	4	1
151	1	0	1	74	4	6	46	38	3.640214282	-0.091056911	10.63	1
152	0	0	1	83	1	4	70	32	3.46885603	-0.256557377	5.66	1
153	1	1	1	75	4	8	30	50	3.914021008	-0.172605634	5.33	1
154	0	0	1	81	1	9	70	0.08	-1.714798428	0.016363636	3.33	1
155	0	0	1	70	1	7	72	30.49	3.420673158	-0.374861111	9.4	1
156	0	0	1	73	4	7	32	27	3.299533728	-0.336111111	13.7	1
157	1	0	1	71	2	7	70	17.3	2.856470206	-0.015800866	18.06	1
158	0	0	0	76	2	5	70	13.4	2.602689685	-0.085950413	4.1	1
159	0	0	0	69	2	7	40	42	3.740047741	-0.008849558	4.96	1
160	0	0	1	73	1	7	70	63	4.14472077	-0.514754098	5.43	1
161	0	0	0	67	2	7	60	10.6	2.370243741	-0.198113208	3.13	1
162	1	0	1	73	1	7	68	32.3	3.478158423	-0.022083333	11.73	1
163	1	0	0	72	2	6	66	36.5	3.60004824	-0.457142857	41.7	1
164	1	1	1	77	4	6	70	0.9	0	0.006862745	6.7	1
165	1	0	0	72	2	6	66	36.5	3.60004824	-0.34698	6.4	1
166	1	1	1	62	4	7	60	0.1	-1.609437912	0.006382	6.16	1
167	1	1	1	75	4	10	46	62	4.128745989	-0.142857143	3.5	1
168	0	0	1	62	2	4	70	2.1	0.78845736	0.055479452	4.93	1
169	1	0	1	58	2	9	30	150	5.011301739	0.047151277	34.33	1
170	0	0	1	68	2	7	70	22.8	3.131136911	-0.376666667	17.03	1
171	0	0	1	70	2	6	70	15.9	2.772588722	-0.088148148	9.3	1
172	0	0	1	74	2	7	70	83.1	4.421247348	-0.491390728	7.33	1
173	1	1	1	70	4	7	30	60	4.096009842	0.498630137	71.4	1
174	0	0	1	62	2	8	68	42.1	3.742420221	-0.284693878	4.96	1
175	0	0	1	66	3	4	70	10	2.312535424	-0.08362069	3.93	1
176	0	0	1	75	2	7	70	26	3.261935314	-0.061012658	13.23	1
177	0	0	1	71	2	6	70	10	2.312535424	-0.022093023	14.4	1
178	0	0	1	73	2	7	70	81.73	4.404643925	-0.15212406	17.8	1
179	0	0	1	62	2	7	70	11	2.406945108	-0.004698905	77.73	1
180	0	0	1	80	3	9	70	150	5.011301739	-1.52244898	3.33	1
181	0	0	1	67	2	7	70	38.7	3.658420247	-0.23525641	9.06	1
182	0	0	1	70	2	7	72	50	3.914021008	-0.46509434	3.6	1
183	0	0	1	74	2	9	70	21	3.04927304	-0.1664	4.23	1
184	0	0	1	66	3	8	70	9.1	2.219203484	-0.047513812	11.43	1
185	1	1	1	50	4	8	30	320	5.768633447	-2.600826446	7.53	1
186	0	0	0	75	2	4	72	13.5	2.610069793	0.137931034	11.03	1
187	0	0	1	74	2	5	70	7	1.960094784	-0.026556017	8.5	1
188	0	0	1	72	2	9	72	56.2	4.030694535	-0.162844575	11.43	1
189	1	1	1	69	4	9	30	11.5	2.451005098	0.142666667	5.46	1
190	0	0	1	76	2	7	66	35	3.55820113	-0.708163265	1.7	1
191	0	0	1	87	2	5	60	10.4	2.351375257	-0.007061503	14.7	1
192	1	0	1	73	3	7	70	1.64	0.553885113	-0.003583138	28.5	1
193	0	0	1	72	2	7	72	12.9	2.564949357	-0.141304348	7.36	1
194	0	0	1	71	2	9	70	23.94	3.17971911	-0.09030303	16.73	1
195	0	0	1	75	2	7	70	8.4	2.140066163	-0.046783626	18.53	1
