# Supplementary material for: Radiation dose-response (a Bayesian model) in the radiotherapy of the localized prostatic adenocarcinoma: the reliability of PSA slope changes as a response surrogate endpoint
Source: PeerJ. 2019 Jul 1;7:e7172. doi: 10.7717/peerj.7172 (PMC6610535; doi:10.7717/peerj.7172)
Supplement: Supplemental Information 3 — For every patient, there are many rows showing actual repeated measurements of PSA for each patient pre- and post- radiotherapy. [file peerj-07-7172-s003.csv]

Row	Code patient	Number of patient	PSA	Event	Metastaz	HT	Age	T.Stage	Gleason	Radiation.Dose	Fraction	Total.Radiation.Dose	iPSA	startday	Follow-up Time(day)
1	1	1871	12	0	0	1	65	1	6	2	35	70	12	0	1139
2	1	1871	1	0	0	1	65	1	6	2	35	70	12	51	1139
3	1	1871	1	0	0	1	65	1	6	2	35	70	12	114	1139
4	1	1871	0.83	0	0	1	65	1	6	2	35	70	12	177	1139
5	1	1871	0.5	0	0	1	65	1	6	2	35	70	12	310	1139
6	1	1871	1.3	0	0	1	65	1	6	2	35	70	12	359	1139
7	1	1871	0.1	0	0	1	65	1	6	2	35	70	12	450	1139
8	1	1871	0.1	0	0	1	65	1	6	2	35	70	12	541	1139
9	1	1871	0.1	0	0	1	65	1	6	2	35	70	12	660	1139
10	1	1871	0.1	0	0	1	65	1	6	2	35	70	12	835	1139
11	1	1871	0.53	0	0	1	65	1	6	2	35	70	12	933	1139
12	1	1871	0.2	0	0	1	65	1	6	2	35	70	12	1052	1139
13	3	2170	25	1	1	0	77	2	3	2	35	70	25	0	62
14	4	3272	25	0	0	1	78	2	5	2	35	70	25	0	12
15	5	1866	7	0	0	1	66	1	6	2	35	70	7	0	59
16	6	3366	6	0	0	0	78	1	7	2	36	72	6	0	55
17	7	2240	36	1	0	0	64	3	7	2	30	60	36	0	1010
18	7	2240	3.3	1	0	0	64	3	7	2	30	60	36	105	1010
19	7	2240	14.5	1	0	0	64	3	7	2	30	60	36	176	1010
20	7	2240	3.8	1	0	0	64	3	7	2	30	60	36	222	1010
21	8	2144	10.8	0	0	1	80	1	7	2	35	70	10.8	0	247
22	8	2144	2.7	0	0	1	80	1	7	2	35	70	10.8	246	247
23	9	2149	14	0	0	1	70	2	7	2	35	70	14	0	81
24	10	2343	1.01	0	0	1	60	2	7	2	33	66	1.01	0	990
25	10	2343	0.32	0	0	1	60	2	7	2	33	66	1.01	96	990
26	10	2343	0.06	0	0	1	60	2	7	2	33	66	1.01	213	990
27	10	2343	0.15	0	0	1	60	2	7	2	33	66	1.01	311	990
28	10	2343	0.35	0	0	1	60	2	7	2	33	66	1.01	394	990
29	10	2343	0.37	0	0	1	60	2	7	2	33	66	1.01	420	990
30	10	2343	1.31	0	0	1	60	2	7	2	33	66	1.01	479	990
31	10	2343	0.038	0	0	1	60	2	7	2	33	66	1.01	536	990
32	10	2343	0.01	0	0	1	60	2	7	2	33	66	1.01	640	990
33	10	2343	0.002	0	0	1	60	2	7	2	33	66	1.01	372	990
34	10	2343	0.002	0	0	1	60	2	7	2	33	66	1.01	821	990
35	10	2343	0.1	0	0	1	60	2	7	2	33	66	1.01	894	990
36	10	2343	0.01	0	0	1	60	2	7	2	33	66	1.01	989	990
37	11	2540	1.16	0	0	1	72	2	7	2	35	70	1.16	0	1095
38	11	2540	1.13	0	0	1	72	2	7	2	35	70	1.16	115	1095
39	11	2540	0.83	0	0	1	72	2	7	2	35	70	1.16	137	1095
40	11	2540	1	0	0	1	72	2	7	2	35	70	1.16	146	1095
41	11	2540	0.1	0	0	1	72	2	7	2	35	70	1.16	366	1095
42	11	2540	1.5	0	0	1	72	2	7	2	35	70	1.16	472	1095
43	11	2540	0.13	0	0	1	72	2	7	2	35	70	1.16	535	1095
44	11	2540	0.09	0	0	1	72	2	7	2	35	70	1.16	640	1095
45	11	2540	0.09	0	0	1	72	2	7	2	35	70	1.16	717	1095
46	11	2540	0.09	0	0	1	72	2	7	2	35	70	1.16	822	1095
47	11	2540	0.09	0	0	1	72	2	7	2	35	70	1.16	913	1095
48	11	2540	0.09	0	0	1	72	2	7	2	35	70	1.16	1025	1095
49	12	3941	13	0	0	1	69	1	5	2	35	70	13	0	778
50	12	3941	0.1	0	0	1	69	1	5	2	35	70	13	34	778
51	12	3941	0.1	0	0	1	69	1	5	2	35	70	13	49	778
52	12	3941	0.1	0	0	1	69	1	5	2	35	70	13	238	778
53	12	3941	0.1	0	0	1	69	1	5	2	35	70	13	330	778
54	12	3941	0.1	0	0	1	69	1	5	2	35	70	13	428	778
55	12	3941	0.1	0	0	1	69	1	5	2	35	70	13	775	778
56	13	4249	23.2	0	0	0	77	2	8	2	35	70	23.2	0	311
57	13	4249	0.1	0	0	0	77	2	8	2	35	70	23.2	309	311
58	14	4543	30.4	0	0	1	77	1	7	2	37	74	30.4	0	772
59	14	4543	0.3	0	0	1	77	1	7	2	37	74	30.4	234	772
60	14	4543	0.3	0	0	1	77	1	7	2	37	74	30.4	477	772
61	14	4543	0.38	0	0	1	77	1	7	2	37	74	30.4	517	772
62	14	4543	0.3	0	0	1	77	1	7	2	37	74	30.4	680	772
63	14	4543	0.1	0	0	1	77	1	7	2	37	74	30.4	770	772
64	15	402	48	1	1	0	62	2	7	2	35	70	48	0	188
65	16	1306	0.7	1	1	0	72	4	10	2	26	52	0.7	0	34
66	17	2406	11	0	0	0	70	2	7	2	35	70	11	0	90
67	18	3802	7.9	0	0	0	78	1	6	2	35	70	7.9	0	107
68	19	3901	98	1	1	1	50	4	5	3	20	60	98	0	227
69	20	517	71	0	0	0	77	1	5	2	33	66	71	0	120
70	20	517	0.3	0	0	0	77	1	5	2	33	66	71	60	120
71	21	715	6.3	0	0	0	68	1	6	2	35	70	6.3	0	50
72	22	718	6.3	0	0	1	76	2	7	2	35	70	6.3	0	1216
73	22	718	0.7	0	0	1	76	2	7	2	35	70	6.3	97	1216
74	22	718	0.1	0	0	1	76	2	7	2	35	70	6.3	222	1216
75	22	718	0.1	0	0	1	76	2	7	2	35	70	6.3	313	1216
76	22	718	0.1	0	0	1	76	2	7	2	35	70	6.3	439	1216
77	22	718	0.1	0	0	1	76	2	7	2	35	70	6.3	483	1216
78	22	718	0.1	0	0	1	76	2	7	2	35	70	6.3	550	1216
79	22	718	0.04	0	0	1	76	2	7	2	35	70	6.3	607	1216
80	22	718	0.05	0	0	1	76	2	7	2	35	70	6.3	747	1216
81	22	718	0.03	0	0	1	76	2	7	2	35	70	6.3	845	1216
82	22	718	0.05	0	0	1	76	2	7	2	35	70	6.3	942	1216
83	22	718	0.04	0	0	1	76	2	7	2	35	70	6.3	1034	1216
84	22	718	0.04	0	0	1	76	2	7	2	35	70	6.3	1146	1216
85	23	1018	20.37	0	0	0	75	2	7	2	33	66	20.37	0	156
86	25	2512	26.8	0	0	1	77	1	8	2	35	70	26.8	0	996
87	25	2512	0.4	0	0	1	77	1	8	2	35	70	26.8	202	996
88	25	2512	0.2	0	0	1	77	1	8	2	35	70	26.8	293	996
89	25	2512	0.3	0	0	1	77	1	8	2	35	70	26.8	392	996
90	25	2512	0.1	0	0	1	77	1	8	2	35	70	26.8	494	996
91	26	3318	38	1	0	1	74	4	6	2	23	46	38	0	319
92	26	3318	15.6	1	0	1	74	4	6	2	23	46	38	246	319
93	27	3815	6.5	0	0	1	72	2	8	2	35	70	6.5	0	927
94	28	3914	15.2	0	0	1	67	2	8	2	35	70	15.2	0	71
95	29	4017	8.6	0	0	1	61	4	8	2	35	70	8.6	0	587
96	29	4017	1.8	0	0	1	61	4	8	2	35	70	8.6	216	587
97	29	4017	0.4	0	0	1	61	4	8	2	35	70	8.6	246	587
98	29	4017	0.1	0	0	1	61	4	8	2	35	70	8.6	488	587
99	29	4017	0.1	0	0	1	61	4	8	2	35	70	8.6	585	587
100	30	4218	0.5	0	0	1	71	3	4	2	30	60	0.5	0	976
101	30	4218	0.2	0	0	1	71	3	4	2	30	60	0.5	45	976
102	30	4218	0.1	0	0	1	71	3	4	2	30	60	0.5	80	976
103	30	4218	0.6	0	0	1	71	3	4	2	30	60	0.5	173	976
104	30	4218	0.6	0	0	1	71	3	4	2	30	60	0.5	261	976
105	30	4218	0.2	0	0	1	71	3	4	2	30	60	0.5	363	976
106	30	4218	0.2	0	0	1	71	3	4	2	30	60	0.5	491	976
107	30	4218	0.1	0	0	1	71	3	4	2	30	60	0.5	570	976
108	30	4218	0.1	0	0	1	71	3	4	2	30	60	0.5	778	976
109	30	4218	0.1	0	0	1	71	3	4	2	30	60	0.5	876	976
110	30	4218	0.1	0	0	1	71	3	4	2	30	60	0.5	974	976
111	31	4512	4.9	0	0	0	63	1	4	2	36	72	4.9	0	409
112	32	333	8.8	0	0	1	69	2	7	2	35	70	8.8	0	1150
113	32	333	0.06	0	0	1	69	2	7	2	35	70	8.8	48	1150
114	32	333	0.06	0	0	1	69	2	7	2	35	70	8.8	143	1150
115	32	333	0.92	0	0	1	69	2	7	2	35	70	8.8	227	1150
116	32	333	0.97	0	0	1	69	2	7	2	35	70	8.8	325	1150
117	32	333	1	0	0	1	69	2	7	2	35	70	8.8	458	1150
118	32	333	0.83	0	0	1	69	2	7	2	35	70	8.8	525	1150
119	32	333	1.38	0	0	1	69	2	7	2	35	70	8.8	644	1150
120	32	333	1.12	0	0	1	69	2	7	2	35	70	8.8	763	1150
121	32	333	1.08	0	0	1	69	2	7	2	35	70	8.8	857	1150
122	32	333	0.19	0	0	1	69	2	7	2	35	70	8.8	924	1150
123	32	333	0.05	0	0	1	69	2	7	2	35	70	8.8	1060	1150
124	32	333	0.1	0	0	1	69	2	7	2	35	70	8.8	1148	1150
125	33	933	14	1	1	1	64	4	9	3	10	30	14	0	101
126	34	2434	9.6	1	1	0	69	4	9	3	10	30	9.6	0	50
127	35	2937	32	0	0	1	83	1	4	2	35	70	32	0	170
128	35	2937	0.7	0	0	1	83	1	4	2	35	70	32	122	170
129	36	3130	11.5	0	0	1	74	1	6	2	35	70	11.5	0	464
130	36	3130	0.1	0	0	1	74	1	6	2	35	70	11.5	86	464
131	36	3130	0.1	0	0	1	74	1	6	2	35	70	11.5	205	464
132	36	3130	0.1	0	0	1	74	1	6	2	35	70	11.5	296	464
133	36	3130	11.5	0	0	1	74	1	6	2	35	70	11.5	379	464
134	37	3430	16.9	0	0	1	75	1	7	2	35	70	16.9	0	1024
135	37	3430	0.7	0	0	1	75	1	7	2	35	70	16.9	307	1024
136	37	3430	1.7	0	0	1	75	1	7	2	35	70	16.9	406	1024
137	37	3430	0.75	0	0	1	75	1	7	2	35	70	16.9	497	1024
138	37	3430	0.76	0	0	1	75	1	7	2	35	70	16.9	552	1024
139	37	3430	0.78	0	0	1	75	1	7	2	35	70	16.9	658	1024
140	37	3430	0.44	0	0	1	75	1	7	2	35	70	16.9	749	1024
141	37	3430	1.85	0	0	1	75	1	7	2	35	70	16.9	923	1024
142	37	3430	0.29	0	0	1	75	1	7	2	35	70	16.9	1022	1024
143	38	3932	7.76	0	0	0	65	1	6	2	35	70	6.76	0	409
144	38	3932	1.22	0	0	0	65	1	6	2	35	70	6.76	148	409
145	38	3932	1	0	0	0	65	1	6	2	35	70	6.76	288	409
146	38	3932	1	0	0	0	65	1	6	2	35	70	6.76	407	409
147	39	4131	50	1	1	1	75	4	8	3	10	30	50	0	160
148	39	4131	25.49	1	1	1	75	4	8	3	10	30	50	142	160
149	41	286	60	0	0	1	74	2	6	2	35	70	60	0	1369
150	41	286	3.3	0	0	1	74	2	6	2	35	70	60	188	1369
151	41	286	0.43	0	0	1	74	2	6	2	35	70	60	443	1369
152	41	286	0.22	0	0	1	74	2	6	2	35	70	60	625	1369
153	41	286	0.25	0	0	1	74	2	6	2	35	70	60	695	1369
154	41	286	0.34	0	0	1	74	2	6	2	35	70	60	814	1369
155	41	286	0.26	0	0	1	74	2	6	2	35	70	60	877	1369
156	41	286	0.07	0	0	1	74	2	6	2	35	70	60	1031	1369
157	41	286	0.19	0	0	1	74	2	6	2	35	70	60	1235	1369
158	41	286	0.1	0	0	1	74	2	6	2	35	70	60	1367	1369
159	42	380	10	0	0	1	71	1	9	2	35	70	10	0	134
160	43	584	50	1	1	1	67	4	7	3	10	30	50	0	12
161	44	685	8.1	0	0	0	54	1	6	2	35	70	8.1	0	695
162	44	685	5	0	0	0	54	1	6	2	35	70	8.1	161	695
163	44	685	5	0	0	0	54	1	6	2	35	70	8.1	202	695
164	44	685	2.7	0	0	0	54	1	6	2	35	70	8.1	300	695
165	44	685	1.3	0	0	0	54	1	6	2	35	70	8.1	399	695
166	44	685	0.3	0	0	0	54	1	6	2	35	70	8.1	581	695
167	44	685	0.9	0	0	0	54	1	6	2	35	70	8.1	693	695
168	45	1586	50	0	0	1	72	2	5	2	35	70	50	0	831
169	45	1586	0.66	0	0	1	72	2	5	2	35	70	50	81	831
170	45	1586	0.27	0	0	1	72	2	5	2	35	70	50	112	831
171	45	1586	0.61	0	0	1	72	2	5	2	35	70	50	263	831
172	45	1586	0.14	0	0	1	72	2	5	2	35	70	50	453	831
173	45	1586	0.07	0	0	1	72	2	5	2	35	70	50	551	831
174	45	1586	0.07	0	0	1	72	2	5	2	35	70	50	649	831
175	45	1586	0.13	0	0	1	72	2	5	2	35	70	50	788	831
176	45	1586	0.08	0	0	1	72	2	5	2	35	70	50	829	831
177	46	1780	0.08	0	0	1	81	1	9	2	35	70	0.08	0	100
178	46	1780	0.26	0	0	1	81	1	9	2	35	70	0.08	11	100
179	47	1888	58.4	0	0	1	72	1	7	2	35	70	58.4	0	258
180	48	2086	30.49	0	0	1	70	1	7	2	36	72	30.49	0	282
181	48	2086	3.5	0	0	1	70	1	7	2	36	72	30.49	72	282
182	49	2283	4.7	0	0	1	57	3	8	2	33	66	4.7	0	666
183	49	2283	0.1	0	0	1	57	3	8	2	33	66	4.7	218	666
184	49	2283	0.1	0	0	1	57	3	8	2	33	66	4.7	274	666
185	49	2283	0.01	0	0	1	57	3	8	2	33	66	4.7	379	666
186	49	2283	0.1	0	0	1	57	3	8	2	33	66	4.7	449	666
187	49	2283	0.4	0	0	1	57	3	8	2	33	66	4.7	553	666
188	49	2283	1.8	0	0	1	57	3	8	2	33	66	4.7	644	666
189	49	2283	2.5	0	0	1	57	3	8	2	33	66	4.7	664	666
190	50	2981	4.7	0	0	1	75	2	6	2	35	70	4.7	0	691
191	50	2981	5.95	0	0	1	75	2	6	2	35	70	4.7	488	691
192	50	2981	0.1	0	0	1	75	2	6	2	35	70	4.7	581	691
193	51	3180	58.4	0	0	1	70	3	7	2	30	60	58.4	0	327
194	52	3682	2.3	0	0	1	75	2	8	2	35	70	2.3	0	68
195	53	3782	6.4	1	1	1	67	4	7	2	33	66	6.4	0	2
196	54	3984	27	0	0	1	73	4	7	2	16	32	27	0	411
197	54	3984	2.8	0	0	1	73	4	7	2	16	32	27	72	411
198	55	157	14.8	0	0	1	72	2	8	2	35	70	14.8	0	96
199	56	3756	0.1	1	1	1	78	4	6	2	30	60	0.1	0	64
200	57	1095	6.5	0	0	0	57	1	6	2	35	70	6.5	0	446
201	57	1095	9.5	0	0	0	57	1	6	2	35	70	6.5	25	446
202	57	1095	0.1	0	0	0	57	1	6	2	35	70	6.5	164	446
203	57	1095	2.1	0	0	0	57	1	6	2	35	70	6.5	261	446
204	57	1095	1	0	0	0	57	1	6	2	35	70	6.5	444	446
205	58	1098	14	0	0	1	70	1	7	2	33	66	14	0	323
206	59	1495	19.5	1	0	1	73	4	8	3	10	30	19.5	0	118
207	59	1495	29	1	0	1	73	4	8	3	10	30	19.5	5	118
208	59	1495	7.8	1	0	1	73	4	8	3	10	30	19.5	116	118
209	60	3094	14.5	0	0	1	67	2	7	2	35	70	14.5	0	834
210	60	3094	0.09	0	0	1	67	2	7	2	35	70	14.5	314	834
211	60	3094	0.09	0	0	1	67	2	7	2	35	70	14.5	391	834
212	60	3094	0.09	0	0	1	67	2	7	2	35	70	14.5	475	834
213	60	3094	0.1	0	0	1	67	2	7	2	35	70	14.5	573	834
214	60	3094	0.2	0	0	1	67	2	7	2	35	70	14.5	664	834
215	60	3094	0.2	0	0	1	67	2	7	2	35	70	14.5	741	834
216	60	3094	0.2	0	0	1	67	2	7	2	35	70	14.5	832	834
217	61	3096	28	0	0	0	75	2	6	2	35	70	28	0	113
218	62	4097	4.4	0	0	1	55	1	4	2	30	60	4.4	0	944
219	62	4097	5.7	0	0	1	55	1	4	2	30	60	4.4	301	944
220	62	4097	4.9	0	0	1	55	1	4	2	30	60	4.4	334	944
221	62	4097	9.3	0	0	1	55	1	4	2	30	60	4.4	497	944
222	62	4097	6.5	0	0	1	55	1	4	2	30	60	4.4	579	944
223	62	4097	6.2	0	0	1	55	1	4	2	30	60	4.4	639	944
224	62	4097	5.9	0	0	1	55	1	4	2	30	60	4.4	701	944
225	62	4097	4.6	0	0	1	55	1	4	2	30	60	4.4	788	944
226	62	4097	3.8	0	0	1	55	1	4	2	30	60	4.4	942	944
227	63	24	28	0	0	1	75	1	6	2	35	70	28	0	403
228	63	24	0.1	0	0	1	75	1	6	2	35	70	28	210	403
229	63	24	0.2	0	0	1	75	1	6	2	35	70	28	318	403
230	63	24	0.2	0	0	1	75	1	6	2	35	70	28	401	403
231	64	25	13.9	0	0	1	70	1	7	2	35	70	13.9	0	1228
232	64	25	0.54	0	0	1	70	1	7	2	35	70	13.9	288	1228
233	64	25	0.271	0	0	1	70	1	7	2	35	70	13.9	372	1228
234	64	25	0.24	0	0	1	70	1	7	2	35	70	13.9	470	1228
235	64	25	0.501	0	0	1	70	1	7	2	35	70	13.9	573	1228
236	64	25	1.162	0	0	1	70	1	7	2	35	70	13.9	680	1228
237	64	25	0.24	0	0	1	70	1	7	2	35	70	13.9	743	1228
238	64	25	0.14	0	0	1	70	1	7	2	35	70	13.9	848	1228
239	64	25	0.21	0	0	1	70	1	7	2	35	70	13.9	939	1228
240	64	25	0.21	0	0	1	70	1	7	2	35	70	13.9	1023	1228
241	64	25	0.075	0	0	1	70	1	7	2	35	70	13.9	1121	1228
242	64	25	0.2	0	0	1	70	1	7	2	35	70	13.9	1226	1228
243	66	425	3	0	0	0	71	2	8	2	35	70	23	0	579
244	66	425	13	0	0	0	71	2	8	2	35	70	23	368	579
245	66	425	22	0	0	0	71	2	8	2	35	70	23	530	579
246	67	1128	2.6	0	0	1	71	1	6	2	35	70	2.6	0	90
247	68	1643	65	1	1	0	72	4	8	3	10	30	65	0	116
248	69	3970	1.5	1	0	1	69	2	7	2	33	66	1.5	0	476
249	69	3970	0.04	1	0	1	69	2	7	2	33	66	1.5	209	476
250	69	3970	0.05	1	0	1	69	2	7	2	33	66	1.5	274	476
251	69	3970	0.38	1	0	1	69	2	7	2	33	66	1.5	366	476
252	69	3970	5.56	1	0	1	69	2	7	2	33	66	1.5	465	476
253	70	1865	300	1	1	1	61	4	7	3	10	30	300	0	74
254	71	2164	13.5	1	1	1	64	4	9	3	10	30	13.5	0	16
255	72	3042	21	1	0	0	75	2	8	2	35	70	21	0	415
256	72	3042	1	1	0	0	75	2	8	2	35	70	21	155	415
257	72	3042	0.3	1	0	0	75	2	8	2	35	70	21	241	415
258	72	3042	2.1	1	0	0	75	2	8	2	35	70	21	402	415
259	73	2940	17.3	1	0	1	71	2	7	2	35	70	17.3	0	542
260	73	2940	10	1	0	1	71	2	7	2	35	70	17.3	462	542
261	74	1034	65	1	1	1	48	4	7	3	10	30	65	0	765
262	74	1034	20.1	1	1	1	48	4	7	3	10	30	65	346	765
263	74	1034	0.3	1	1	1	48	4	7	3	10	30	65	548	765
264	74	1034	0.09	1	1	1	48	4	7	3	10	30	65	632	765
265	74	1034	0.2	1	1	1	48	4	7	3	10	30	65	730	765
266	75	3571	19	1	0	1	54	2	7	2	33	66	19	0	734
267	75	3571	0.3	1	0	1	54	2	7	2	33	66	19	50	734
268	75	3571	0.1	1	0	1	54	2	7	2	33	66	19	156	734
269	75	3571	1.3	1	0	1	54	2	7	2	33	66	19	351	734
270	75	3571	0.7	1	0	1	54	2	7	2	33	66	19	464	734
271	75	3571	0.9	1	0	1	54	2	7	2	33	66	19	526	734
272	75	3571	1.3	1	0	1	54	2	7	2	33	66	19	631	734
273	75	3571	1.7	1	0	1	54	2	7	2	33	66	19	680	734
274	77	3904	38	1	1	1	71	4	9	2	35	70	38	0	100
275	78	11	43.2	0	0	1	68	1	8	2	30	60	43.2	0	98
276	79	1723	48.6	0	0	1	54	2	9	2	35	66	48.6	0	1840
277	79	1723	54	0	0	1	54	2	9	2	35	66	48.6	418	1840
278	79	1723	91	0	0	1	54	2	9	2	35	66	48.6	545	1840
279	79	1723	0.05	0	0	1	54	2	9	2	35	66	48.6	777	1840
280	79	1723	0.05	0	0	1	54	2	9	2	35	66	48.6	936	1840
281	79	1723	0.05	0	0	1	54	2	9	2	35	66	48.6	1027	1840
282	79	1723	0.05	0	0	1	54	2	9	2	35	66	48.6	1674	1840
283	79	1723	0.06	0	0	1	54	2	9	2	35	66	48.6	1779	1840
284	80	725	100	1	1	1	73	4	6	2	35	70	100	0	52
285	81	1094	6.5	0	0	1	76	2	7	2	35	70	6.5	0	1331
286	81	1094	0.9	0	0	1	76	2	7	2	35	70	6.5	133	1331
287	81	1094	0.9	0	0	1	76	2	7	2	35	70	6.5	249	1331
288	81	1094	0.1	0	0	1	76	2	7	2	35	70	6.5	421	1331
289	81	1094	0.6	0	0	1	76	2	7	2	35	70	6.5	624	1331
290	81	1094	1.6	0	0	1	76	2	7	2	35	70	6.5	729	1331
291	82	1491	13.4	0	0	0	76	2	5	2	35	70	13.4	0	123
292	82	1491	3	0	0	0	76	2	5	2	35	70	13.4	121	123
293	84	3298	15	0	0	1	67	2	5	2	35	70	15	0	171
294	85	3490	15.3	0	0	1	65	1	7	2	35	70	15.3	0	1193
295	85	3490	0.5	0	0	1	65	1	7	2	35	70	15.3	155	1193
296	85	3490	0.9	0	0	1	65	1	7	2	35	70	15.3	247	1193
297	85	3490	0.4	0	0	1	65	1	7	2	35	70	15.3	372	1193
298	85	3490	0.4	0	0	1	65	1	7	2	35	70	15.3	456	1193
299	85	3490	0.5	0	0	1	65	1	7	2	35	70	15.3	638	1193
300	85	3490	0.9	0	0	1	65	1	7	2	35	70	15.3	738	1193
301	85	3490	0.4	0	0	1	65	1	7	2	35	70	15.3	1024	1193
302	85	3490	0.1	0	0	1	65	1	7	2	35	70	15.3	1191	1193
303	86	2363	22	1	0	1	77	1	9	2	35	70	22	0	1353
304	86	2363	5.97	1	0	1	77	1	9	2	35	70	22	153	1353
305	86	2363	3.63	1	0	1	77	1	9	2	35	70	22	316	1353
306	86	2363	1.4	1	0	1	77	1	9	2	35	70	22	878	1353
307	86	2363	5.75	1	0	1	77	1	9	2	35	70	22	969	1353
308	86	2363	0.9	1	0	1	77	1	9	2	35	70	22	772	1353
309	86	2363	0.61	1	0	1	77	1	9	2	35	70	22	779	1353
310	86	2363	0.62	1	0	1	77	1	9	2	35	70	22	962	1353
311	86	2363	0.61	1	0	1	77	1	9	2	35	70	22	1024	1353
312	86	2363	0.58	1	0	1	77	1	9	2	35	70	22	1143	1353
313	86	2363	8.18	1	0	1	77	1	9	2	35	70	22	1339	1353
314	87	2365	3	0	0	1	78	1	9	2	35	70	3	0	196
315	88	3766	100	1	1	0	78	4	6	3	10	30	100	0	162
316	89	3274	5.6	0	0	1	72	3	7	2	37	74	5.6	0	228
317	89	3274	7.44	0	0	1	72	3	7	2	37	74	5.6	15	228
318	89	3274	0.24	0	0	1	72	3	7	2	37	74	5.6	226	228
319	90	1173	55	0	0	1	75	2	8	2	37	74	55	0	383
320	90	1173	0.9	0	0	1	75	2	8	2	37	74	55	246	383
321	90	1173	0.6	0	0	1	75	2	8	2	37	74	55	381	383
322	91	2376	42	0	0	0	69	2	7	2	20	40	42	0	149
323	91	2376	41	0	0	0	69	2	7	2	20	40	42	113	149
324	92	4071	990	1	1	1	58	4	7	3	10	30	990	0	149
325	92	4071	280	1	1	1	58	4	7	3	10	30	990	50	149
326	92	4071	32	1	1	1	58	4	7	3	10	30	990	100	149
327	92	4071	640	1	1	1	58	4	7	3	10	30	990	147	149
328	93	1454	39.9	0	0	1	70	3	6	2	34	68	39.9	0	714
329	95	2352	60	0	0	1	75	2	7	2	23	46	60	0	52
330	96	3251	7	0	#N/A	0	72	1	8	2	37	74	7	0	61
331	97	1033	63	0	0	1	73	1	7	2	35	70	63	0	163
332	97	1033	0.2	0	0	1	73	1	7	2	35	70	63	122	163
333	98	1138	79.65	1	1	1	67	4	7	2	33	66	79.65	0	600
334	98	1138	0.3	1	1	1	67	4	7	2	33	66	79.65	365	600
335	98	1138	0.1	1	1	1	67	4	7	2	33	66	79.65	598	600
336	99	2432	8.4	0	0	1	73	1	7	2	35	70	8.4	0	859
337	99	2432	0.2	0	0	1	73	1	7	2	35	70	8.4	199	859
338	99	2432	0.1	0	0	1	73	1	7	2	35	70	8.4	458	859
339	99	2432	0.1	0	0	1	73	1	7	2	35	70	8.4	689	859
340	99	2432	0.25	0	0	1	73	1	7	2	35	70	8.4	857	859
341	100	2539	9	0	0	1	62	2	7	2	35	70	9	0	1563
342	100	2539	0.3	0	0	1	62	2	7	2	35	70	9	121	1563
343	100	2539	0.1	0	0	1	62	2	7	2	35	70	9	399	1563
344	100	2539	0.1	0	0	1	62	2	7	2	35	70	9	456	1563
345	100	2539	1	0	0	1	62	2	7	2	35	70	9	651	1563
346	100	2539	0.3	0	0	1	62	2	7	2	35	70	9	724	1563
347	100	2539	0.2	0	0	1	62	2	7	2	35	70	9	777	1563
348	100	2539	0.1	0	0	1	62	2	7	2	35	70	9	868	1563
349	100	2539	0.1	0	0	1	62	2	7	2	35	70	9	1106	1563
350	100	2539	0.1	0	0	1	62	2	7	2	35	70	9	1225	1563
351	100	2539	0.1	0	0	1	62	2	7	2	35	70	9	1337	1563
352	100	2539	0.2	0	0	1	62	2	7	2	35	70	9	1421	1563
353	100	2539	0.9	0	0	1	62	2	7	2	35	70	9	1561	1563
354	101	2837	6.8	0	0	1	77	2	7	2	37	74	6.8	0	450
355	101	2837	0.05	0	0	1	77	2	7	2	37	74	6.8	175	450
356	101	2837	0.05	0	0	1	77	2	7	2	37	74	6.8	251	450
357	101	2837	0.05	0	0	1	77	2	7	2	37	74	6.8	350	450
358	101	2837	0.12	0	0	1	77	2	7	2	37	74	6.8	448	450
359	103	2939	76	0	0	0	77	2	6	2	33	66	76	0	41
360	104	3037	23	0	0	1	76	2	7	2	35	70	23	0	628
361	104	3037	17.7	0	0	1	76	2	7	2	35	70	23	33	628
362	104	3037	0.3	0	0	1	76	2	7	2	35	70	23	283	628
363	104	3037	0.1	0	0	1	76	2	7	2	35	70	23	460	628
364	105	1046	2.4	0	0	1	63	2	7	2	35	70	2.4	0	1440
365	105	1046	2.7	0	0	1	63	2	7	2	35	70	2.4	11	1440
366	105	1046	1.1	0	0	1	63	2	7	2	35	70	2.4	150	1440
367	105	1046	0.3	0	0	1	63	2	7	2	35	70	2.4	248	1440
368	105	1046	0.08	0	0	1	63	2	7	2	35	70	2.4	344	1440
369	105	1046	0.01	0	0	1	63	2	7	2	35	70	2.4	439	1440
370	105	1046	0.01	0	0	1	63	2	7	2	35	70	2.4	537	1440
371	105	1046	0.001	0	0	1	63	2	7	2	35	70	2.4	628	1440
372	105	1046	0.1	0	0	1	63	2	7	2	35	70	2.4	712	1440
373	105	1046	0.1	0	0	1	63	2	7	2	35	70	2.4	758	1440
374	105	1046	0.002	0	0	1	63	2	7	2	35	70	2.4	894	1440
375	105	1046	0.002	0	0	1	63	2	7	2	35	70	2.4	985	1440
376	105	1046	0.04	0	0	1	63	2	7	2	35	70	2.4	1101	1440
377	105	1046	0.4	0	0	1	63	2	7	2	35	70	2.4	1237	1440
378	105	1046	0.5	0	0	1	63	2	7	2	35	70	2.4	1251	1440
379	105	1046	1.3	0	0	1	63	2	7	2	35	70	2.4	1321	1440
380	105	1046	1.29	0	0	1	63	2	7	2	35	70	2.4	1349	1440
381	105	1046	2.96	0	0	1	63	2	7	2	35	70	2.4	1397	1440
382	106	1541	15.9	0	0	1	78	1	6	2	35	70	15.9	0	1486
383	106	1541	0.1	0	0	1	78	1	6	2	35	70	15.9	355	1486
384	106	1541	0.2	0	0	1	78	1	6	2	35	70	15.9	264	1486
385	106	1541	0.6	0	0	1	78	1	6	2	35	70	15.9	424	1486
386	106	1541	0.5	0	0	1	78	1	6	2	35	70	15.9	544	1486
387	106	1541	0.3	0	0	1	78	1	6	2	35	70	15.9	643	1486
388	106	1541	0.5	0	0	1	78	1	6	2	35	70	15.9	754	1486
389	106	1541	0.3	0	0	1	78	1	6	2	35	70	15.9	845	1486
390	106	1541	0.3	0	0	1	78	1	6	2	35	70	15.9	943	1486
391	106	1541	0.4	0	0	1	78	1	6	2	35	70	15.9	1012	1486
392	106	1541	0.2	0	0	1	78	1	6	2	35	70	15.9	1153	1486
393	106	1541	0.5	0	0	1	78	1	6	2	35	70	15.9	1251	1486
394	106	1541	0.4	0	0	1	78	1	6	2	35	70	15.9	1336	1486
395	106	1541	0.8	0	0	1	78	1	6	2	35	70	15.9	1482	1486
396	107	2141	0.4	0	0	1	56	2	7	2	15	30	0.4	0	1578
397	107	2141	0.45	0	0	1	56	2	7	2	15	30	0.4	90	1578
398	107	2141	0.7	0	0	1	56	2	7	2	15	30	0.4	210	1578
399	107	2141	0.09	0	0	1	56	2	7	2	15	30	0.4	300	1578
400	107	2141	0.05	0	0	1	56	2	7	2	15	30	0.4	351	1578
401	107	2141	0.05	0	0	1	56	2	7	2	15	30	0.4	408	1578
402	107	2141	0.05	0	0	1	56	2	7	2	15	30	0.4	442	1578
403	107	2141	0.05	0	0	1	56	2	7	2	15	30	0.4	499	1578
404	107	2141	0.05	0	0	1	56	2	7	2	15	30	0.4	589	1578
405	107	2141	0.05	0	0	1	56	2	7	2	15	30	0.4	706	1578
406	107	2141	0.05	0	0	1	56	2	7	2	15	30	0.4	834	1578
407	107	2141	0.05	0	0	1	56	2	7	2	15	30	0.4	953	1578
408	107	2141	0.05	0	0	1	56	2	7	2	15	30	0.4	1114	1578
409	107	2141	0.05	0	0	1	56	2	7	2	15	30	0.4	1198	1578
410	107	2141	0.05	0	0	1	56	2	7	2	15	30	0.4	1310	1578
411	107	2141	0.05	0	0	1	56	2	7	2	15	30	0.4	1408	1578
412	107	2141	0.05	0	0	1	56	2	7	2	15	30	0.4	1576	1578
413	108	2246	1.1	0	0	1	74	2	6	2	35	70	1.1	0	808
414	108	2246	2.8	0	0	1	74	2	6	2	35	70	1.1	174	808
415	108	2246	0.04	0	0	1	74	2	6	2	35	70	1.1	305	808
416	108	2246	0.008	0	0	1	74	2	6	2	35	70	1.1	505	808
417	108	2246	0.004	0	0	1	74	2	6	2	35	70	1.1	603	808
418	108	2246	0.002	0	0	1	74	2	6	2	35	70	1.1	806	808
419	109	3740	100	0	0	1	85	1	7	2	35	70	100	0	58
420	110	1622	13	0	0	1	80	1	4	2	22	44	13	0	1305
421	110	1622	0.3	0	0	1	80	1	4	2	22	44	13	149	1305
422	110	1622	0.01	0	0	1	80	1	4	2	22	44	13	253	1305
423	110	1622	0.01	0	0	1	80	1	4	2	22	44	13	326	1305
424	110	1622	0.1	0	0	1	80	1	4	2	22	44	13	427	1305
425	110	1622	0.1	0	0	1	80	1	4	2	22	44	13	529	1305
426	110	1622	0.1	0	0	1	80	1	4	2	22	44	13	624	1305
427	110	1622	0.2	0	0	1	80	1	4	2	22	44	13	764	1305
428	110	1622	0.1	0	0	1	80	1	4	2	22	44	13	988	1305
429	110	1622	0.1	0	0	1	80	1	4	2	22	44	13	1135	1305
430	110	1622	0.1	0	0	1	80	1	4	2	22	44	13	1303	1305
431	111	2529	50	0	0	1	77	1	7	2	35	70	50	0	1435
432	111	2529	50	0	0	1	77	1	7	2	35	70	50	91	1435
433	111	2529	199	0	0	1	77	1	7	2	35	70	50	173	1435
434	111	2529	0.5	0	0	1	77	1	7	2	35	70	50	257	1435
435	111	2529	0.1	0	0	1	77	1	7	2	35	70	50	51	1435
436	111	2529	0.1	0	0	1	77	1	7	2	35	70	50	329	1435
437	111	2529	0.5	0	0	1	77	1	7	2	35	70	50	502	1435
438	111	2529	0.1	0	0	1	77	1	7	2	35	70	50	635	1435
439	111	2529	0.6	0	0	1	77	1	7	2	35	70	50	698	1435
440	111	2529	0.1	0	0	1	77	1	7	2	35	70	50	824	1435
441	111	2529	0.1	0	0	1	77	1	7	2	35	70	50	915	1435
442	111	2529	0.1	0	0	1	77	1	7	2	35	70	50	998	1435
443	111	2529	0.1	0	0	1	77	1	7	2	35	70	50	1083	1435
444	111	2529	0.1	0	0	1	77	1	7	2	35	70	50	1160	1435
445	111	2529	0.1	0	0	1	77	1	7	2	35	70	50	1251	1435
446	111	2529	0.07	0	0	1	77	1	7	2	35	70	50	1433	1435
447	112	2725	40	0	0	0	70	2	6	2	35	70	40	0	56
448	113	2729	42	0	0	1	80	3	8	2	35	70	42	0	1
449	114	2827	11.2	0	0	1	70	2	7	2	13	26	11.2	0	51
450	115	3020	43.6	1	1	1	62	4	8	2	30	60	43.6	0	35
451	117	3924	10.2	0	0	1	72	2	7	2	33	66	10.2	0	54
452	118	3927	30	1	0	1	75	2	9	3	10	30	30	0	295
453	119	380	21	1	0	0	75	2	6	2	35	70	21	0	184
454	120	581	12.8	0	0	1	68	2	7	2	35	70	12.8	0	613
455	120	581	4.8	0	0	1	68	2	7	2	35	70	12.8	85	613
456	120	581	0.6	0	0	1	68	2	7	2	35	70	12.8	190	613
457	120	581	0.2	0	0	1	68	2	7	2	35	70	12.8	301	613
458	120	581	0.04	0	0	1	68	2	7	2	35	70	12.8	611	613
459	121	684	13.4	0	0	1	75	1	8	2	32	64	13.4	0	46
460	122	2586	13.2	0	0	1	64	1	5	2	35	70	13.2	0	299
461	122	2586	16.5	0	0	1	64	1	5	2	35	70	13.2	128	299
462	122	2586	0.8	0	0	1	64	1	5	2	35	70	13.2	218	299
463	122	2586	0.8	0	0	1	64	1	5	2	35	70	13.2	297	299
464	123	3281	18.7	0	0	1	70	1	7	2	35	70	18.7	0	209
465	124	18	220	0	0	1	65	2	6	2	23	66	220	0	1095
466	124	18	0.2	0	0	1	65	2	6	2	23	66	220	145	1095
467	124	18	0.1	0	0	1	65	2	6	2	23	66	220	249	1095
468	124	18	0.01	0	0	1	65	2	6	2	23	66	220	334	1095
469	124	18	0.5	0	0	1	65	2	6	2	23	66	220	517	1095
470	124	18	0.5	0	0	1	65	2	6	2	23	66	220	586	1095
471	124	18	0.5	0	0	1	65	2	6	2	23	66	220	663	1095
472	124	18	0.5	0	0	1	65	2	6	2	23	66	220	747	1095
473	124	18	0.5	0	0	1	65	2	6	2	23	66	220	831	1095
474	124	18	0.5	0	0	1	65	2	6	2	23	66	220	950	1095
475	124	18	1.4	0	0	1	65	2	6	2	23	66	220	1093	1095
476	125	917	27	0	0	1	83	1	7	2	35	70	27	0	1139
477	125	917	0.1	0	0	1	83	1	7	2	35	70	27	142	1139
478	125	917	0.09	0	0	1	83	1	7	2	35	70	27	240	1139
479	125	917	0.09	0	0	1	83	1	7	2	35	70	27	331	1139
480	125	917	0.09	0	0	1	83	1	7	2	35	70	27	514	1139
481	125	917	0.09	0	0	1	83	1	7	2	35	70	27	689	1139
482	125	917	0.09	0	0	1	83	1	7	2	35	70	27	786	1139
483	125	917	0.01	0	0	1	83	1	7	2	35	70	27	871	1139
484	125	917	0.09	0	0	1	83	1	7	2	35	70	27	962	1139
485	125	917	0.1	0	0	1	83	1	7	2	35	70	27	1137	1139
486	126	2717	12	0	0	1	67	2	7	2	35	70	12	0	75
487	128	3319	32.6	0	0	1	55	1	7	2	35	70	32.6	0	1187
488	128	3319	0.6	0	0	1	55	1	7	2	35	70	32.6	89	1187
489	128	3319	0.2	0	0	1	55	1	7	2	35	70	32.6	222	1187
490	128	3319	0.6	0	0	1	55	1	7	2	35	70	32.6	328	1187
491	128	3319	0.1	0	0	1	55	1	7	2	35	70	32.6	394	1187
492	128	3319	0.1	0	0	1	55	1	7	2	35	70	32.6	502	1187
493	128	3319	0.18	0	0	1	55	1	7	2	35	70	32.6	614	1187
494	128	3319	0.5	0	0	1	55	1	7	2	35	70	32.6	684	1187
495	128	3319	0.4	0	0	1	55	1	7	2	35	70	32.6	754	1187
496	128	3319	0.3	0	0	1	55	1	7	2	35	70	32.6	879	1187
497	128	3319	0.3	0	0	1	55	1	7	2	35	70	32.6	1020	1187
498	128	3319	0.3	0	0	1	55	1	7	2	35	70	32.6	1111	1187
499	128	3319	0.1	0	0	1	55	1	7	2	35	70	32.6	1185	1187
500	129	208	20	1	1	1	74	4	6	3	10	30	20	0	27
501	130	205	10.6	0	0	0	67	2	7	2	30	60	10.6	0	94
502	130	205	0.1	0	0	0	67	2	7	2	30	60	10.6	53	94
503	131	609	6	0	0	0	77	1	6	2	35	70	6	0	207
504	131	609	9.14	0	0	0	77	1	6	2	35	70	6	11	207
505	131	609	1.44	0	0	0	77	1	6	2	35	70	6	205	207
506	132	1404	32.3	1	0	1	73	1	7	2	34	68	32.3	0	352
507	132	1404	27	1	0	1	73	1	7	2	34	68	32.3	240	352
508	133	2307	20.2	1	1	1	70	4	9	2	35	70	20.2	0	1114
509	133	2307	0.8	1	1	1	70	4	9	2	35	70	20.2	190	1114
510	133	2307	0.1	1	1	1	70	4	9	2	35	70	20.2	302	1114
511	133	2307	0.1	1	1	1	70	4	9	2	35	70	20.2	386	1114
512	133	2307	0.1	1	1	1	70	4	9	2	35	70	20.2	451	1114
513	133	2307	0.1	1	1	1	70	4	9	2	35	70	20.2	266	1114
514	133	2307	0.67	1	1	1	70	4	9	2	35	70	20.2	988	1114
515	134	2707	2.5	0	0	0	70	3	6	2	35	70	2.5	0	88
516	137	3390	20	1	0	1	70	4	7	2	35	70	20	0	1020
517	137	3390	0.3	1	0	1	70	4	7	2	35	70	20	192	1020
518	137	3390	0.5	1	0	1	70	4	7	2	35	70	20	262	1020
519	137	3390	0.4	1	0	1	70	4	7	2	35	70	20	486	1020
520	137	3390	0.5	1	0	1	70	4	7	2	35	70	20	598	1020
521	137	3390	3.3	1	0	1	70	4	7	2	35	70	20	847	1020
522	137	3390	3.2	1	0	1	70	4	7	2	35	70	20	1018	1020
523	138	214	0.8	1	0	1	62	3	8	2	28	56	0.8	0	852
524	138	214	0.75	1	0	1	62	3	8	2	28	56	0.8	302	852
525	138	214	14	1	0	1	62	3	8	2	28	56	0.8	545	852
526	138	214	27	1	0	1	62	3	8	2	28	56	0.8	700	852
527	138	214	34	1	0	1	62	3	8	2	28	56	0.8	754	852
528	138	214	34	1	0	1	62	3	8	2	28	56	0.8	834	852
529	139	226	23.8	1	0	1	76	1	4	2	33	66	23.8	0	463
530	139	226	0.5	1	0	1	76	1	4	2	33	66	23.8	408	463
531	141	1527	7	1	1	1	70	2	7	2	35	70	7	0	89
532	143	3025	35	1	1	1	68	4	7	2	10	30	35	0	1
533	144	4022	88.3	1	0	1	55	1	6	2	23	46	88.3	0	1173
534	144	4022	23.3	1	0	1	55	1	6	2	23	46	88.3	202	1173
535	144	4022	4.3	1	0	1	55	1	6	2	23	46	88.3	387	1173
536	144	4022	2.2	1	0	1	55	1	6	2	23	46	88.3	485	1173
537	144	4022	0.5	1	0	1	55	1	6	2	23	46	88.3	583	1173
538	144	4022	0.5	1	0	1	55	1	6	2	23	46	88.3	716	1173
539	144	4022	1.2	1	0	1	55	1	6	2	23	46	88.3	895	1173
540	144	4022	3.4	1	0	1	55	1	6	2	23	46	88.3	1077	1173
541	144	4022	3	1	0	1	55	1	6	2	23	46	88.3	1171	1173
542	145	281	0.68	1	1	0	76	4	5	2	30	60	0.68	0	90
543	146	84	36.5	1	0	0	72	2	6	2	33	66	36.5	0	1251
544	146	84	7.7	1	0	0	72	2	6	2	33	66	36.5	63	1251
545	147	1080	100	0	0	1	67	2	7	2	31	66	100	0	1789
546	147	1080	29.8	0	0	1	67	2	7	2	31	66	100	108	1789
547	147	1080	0.2	0	0	1	67	2	7	2	31	66	100	388	1789
548	147	1080	0.81	0	0	1	67	2	7	2	31	66	100	513	1789
549	147	1080	0.53	0	0	1	67	2	7	2	31	66	100	604	1789
550	147	1080	0.85	0	0	1	67	2	7	2	31	66	100	702	1789
551	147	1080	4.2	0	0	1	67	2	7	2	31	66	100	878	1789
552	147	1080	1.3	0	0	1	67	2	7	2	31	66	100	924	1789
553	147	1080	0.56	0	0	1	67	2	7	2	31	66	100	1017	1789
554	147	1080	0.5	0	0	1	67	2	7	2	31	66	100	1136	1789
555	147	1080	0.63	0	0	1	67	2	7	2	31	66	100	1352	1789
556	147	1080	0.6	0	0	1	67	2	7	2	31	66	100	1404	1789
557	147	1080	0.1	0	0	1	67	2	7	2	31	66	100	1647	1789
558	147	1080	0.1	0	0	1	67	2	7	2	31	66	100	1787	1789
559	148	294	1.5	0	0	1	68	2	8	2	30	60	1.5	0	2035
560	148	294	8.5	0	0	1	68	2	8	2	30	60	1.5	77	2035
561	148	294	7.2	0	0	1	68	2	8	2	30	60	1.5	86	2035
562	148	294	0.1	0	0	1	68	2	8	2	30	60	1.5	355	2035
563	148	294	3.8	0	0	1	68	2	8	2	30	60	1.5	536	2035
564	148	294	4.5	0	0	1	68	2	8	2	30	60	1.5	579	2035
565	148	294	0.2	0	0	1	68	2	8	2	30	60	1.5	641	2035
566	148	294	0.1	0	0	1	68	2	8	2	30	60	1.5	752	2035
567	148	294	0.07	0	0	1	68	2	8	2	30	60	1.5	822	2035
568	148	294	0.49	0	0	1	68	2	8	2	30	60	1.5	969	2035
569	148	294	2.35	0	0	1	68	2	8	2	30	60	1.5	1039	2035
570	148	294	6.25	0	0	1	68	2	8	2	30	60	1.5	1067	2035
571	148	294	10.45	0	0	1	68	2	8	2	30	60	1.5	1179	2035
572	148	294	9.79	0	0	1	68	2	8	2	30	60	1.5	1276	2035
573	148	294	8.69	0	0	1	68	2	8	2	30	60	1.5	1389	2035
574	148	294	5.77	0	0	1	68	2	8	2	30	60	1.5	1480	2035
575	148	294	4.3	0	0	1	68	2	8	2	30	60	1.5	1800	2035
576	148	294	4.5	0	0	1	68	2	8	2	30	60	1.5	1914	2035
577	148	294	5	0	0	1	68	2	8	2	30	60	1.5	2033	2035
578	149	3880	16	0	0	1	72	2	7	2	35	70	16	0	1583
579	149	3880	0.3	0	0	1	72	2	7	2	35	70	16	153	1583
580	149	3880	0.2	0	0	1	72	2	7	2	35	70	16	233	1583
581	149	3880	0.2	0	0	1	72	2	7	2	35	70	16	325	1583
582	149	3880	0.2	0	0	1	72	2	7	2	35	70	16	400	1583
583	149	3880	0.3	0	0	1	72	2	7	2	35	70	16	489	1583
584	149	3880	0.718	0	0	1	72	2	7	2	35	70	16	571	1583
585	149	3880	0.1	0	0	1	72	2	7	2	35	70	16	680	1583
586	149	3880	0.2	0	0	1	72	2	7	2	35	70	16	771	1583
587	149	3880	0.1	0	0	1	72	2	7	2	35	70	16	974	1583
588	149	3880	1	0	0	1	72	2	7	2	35	70	16	1093	1583
589	149	3880	1.8	0	0	1	72	2	7	2	35	70	16	1156	1583
590	149	3880	1.7	0	0	1	72	2	7	2	35	70	16	1243	1583
591	149	3880	1.5	0	0	1	72	2	7	2	35	70	16	1324	1583
592	149	3880	1.7	0	0	1	72	2	7	2	35	70	16	1401	1583
593	149	3880	2.1	0	0	1	72	2	7	2	35	70	16	1492	1583
594	149	3880	1.4	0	0	1	72	2	7	2	35	70	16	1583	1583
595	150	4015	46.6	0	0	1	74	2	7	2	35	70	46.6	0	265
596	150	4015	100	0	0	1	74	2	7	2	35	70	46.6	47	265
597	150	4015	4.6	0	0	1	74	2	7	2	35	70	46.6	170	265
598	151	3610	3.4	0	0	1	78	2	7	2	35	70	3.4	0	81
599	152	90	9.6	0	0	0	75	2	6	2	33	66	9.6	0	1
600	153	1694	0.9	1	1	1	77	4	6	2	35	70	0.9	0	201
601	153	1694	1.95	1	1	1	77	4	6	2	35	70	0.9	153	201
602	155	84	36.5	1	0	0	72	2	6	2	33	66	36.5	0	192
603	155	84	7.7	1	0	0	72	2	6	2	33	66	36.5	83	192
604	156	530	0.1	1	1	1	62	4	7	2	30	60	0.1	0	185
605	156	530	1	1	1	1	62	4	7	2	30	60	0.1	141	185
606	157	839	10.9	0	0	1	66	2	7	2.5	33	66	10.9	0	1096
607	157	839	0.25	0	0	1	66	2	7	2.5	33	66	10.9	282	1096
608	157	839	0.2	0	0	1	66	2	7	2.5	33	66	10.9	471	1096
609	157	839	0.25	0	0	1	66	2	7	2.5	33	66	10.9	681	1096
610	157	839	0.25	0	0	1	66	2	7	2.5	33	66	10.9	772	1096
611	157	839	0.1	0	0	1	66	2	7	2.5	33	66	10.9	862	1096
612	157	839	0.25	0	0	1	66	2	7	2.5	33	66	10.9	1024	1096
613	157	839	0.05	0	0	1	66	2	7	2.5	33	66	10.9	1094	1096
614	158	2130	174.3	1	1	0	76	4	7	2.5	16	40	174.3	0	92
615	159	3432	19	0	0	1	75	2	2	2	35	70	19	0	477
616	159	3432	27	0	0	1	75	2	2	2	35	70	19	30	477
617	159	3432	4.1	0	0	1	75	2	2	2	35	70	19	233	477
618	159	3432	1.1	0	0	1	75	2	2	2	35	70	19	334	477
619	159	3432	0.2	0	0	1	75	2	2	2	35	70	19	413	477
620	159	3432	0.7	0	0	1	75	2	2	2	35	70	19	475	477
621	160	3536	15	0	0	1	54	1	9	2	31	62	15	0	551
622	160	3536	0.1	0	0	1	54	1	9	2	31	62	15	441	551
623	160	3536	0.1	0	0	1	54	1	9	2	31	62	15	549	551
624	161	1809	95	0	0	0	68	1	7	2	35	70	95	0	140
625	162	3604	1.5	0	0	0	74	2	6	2	35	70	1.5	0	120
626	163	2708	62	1	1	1	75	4	10	2	23	46	62	0	105
627	163	2708	60	1	1	1	75	4	10	2	23	46	62	14	105
628	164	2202	380	1	1	1	62	4	8	3	10	30	380	0	39
629	165	1808	17	0	0	1	71	1	3	2	35	70	17	0	1786
630	165	1808	0.1	0	0	1	71	1	3	2	35	70	17	285	1786
631	165	1808	1	0	0	1	71	1	3	2	35	70	17	329	1786
632	165	1808	1	0	0	1	71	1	3	2	35	70	17	417	1786
633	165	1808	1	0	0	1	71	1	3	2	35	70	17	445	1786
634	165	1808	1	0	0	1	71	1	3	2	35	70	17	552	1786
635	165	1808	1	0	0	1	71	1	3	2	35	70	17	748	1786
636	165	1808	1	0	0	1	71	1	3	2	35	70	17	860	1786
637	165	1808	1	0	0	1	71	1	3	2	35	70	17	945	1786
638	165	1808	1	0	0	1	71	1	3	2	35	70	17	1012	1786
639	165	1808	3	0	0	1	71	1	3	2	35	70	17	1133	1786
640	165	1808	3	0	0	1	71	1	3	2	35	70	17	1181	1786
641	165	1808	3.9	0	0	1	71	1	3	2	35	70	17	1279	1786
642	165	1808	0.1	0	0	1	71	1	3	2	35	70	17	1322	1786
643	165	1808	1.4	0	0	1	71	1	3	2	35	70	17	1378	1786
644	165	1808	1.2	0	0	1	71	1	3	2	35	70	17	1427	1786
645	165	1808	0.3	0	0	1	71	1	3	2	35	70	17	1546	1786
646	165	1808	0.2	0	0	1	71	1	3	2	35	70	17	1615	1786
647	165	1808	0.506	0	0	1	71	1	3	2	35	70	17	1721	1786
648	165	1808	0.05	0	0	1	71	1	3	2	35	70	17	1784	1786
649	166	1603	9	0	0	1	78	1	5	2	33	66	9	0	905
650	166	1603	0.5	0	0	1	78	1	5	2	33	66	9	331	905
651	166	1603	0.2	0	0	1	78	1	5	2	33	66	9	590	905
652	166	1603	0.7	0	0	1	78	1	5	2	33	66	9	709	905
653	166	1603	1.1	0	0	1	78	1	5	2	33	66	9	813	905
654	166	1603	1.7	0	0	1	78	1	5	2	33	66	9	891	905
655	167	702	10	0	0	1	71	4	7	2	33	66	10	0	448
656	167	702	0.9	0	0	1	71	4	7	2	33	66	10	152	448
657	167	702	0.3	0	0	1	71	4	7	2	33	66	10	282	448
658	167	702	0.1	0	0	1	71	4	7	2	33	66	10	331	448
659	168	2157	2.1	0	0	1	62	2	4	2	35	70	2.1	0	148
660	168	2157	10.2	0	0	1	62	2	4	2	35	70	2.1	146	148
661	169	1552	150	1	0	1	58	2	9	3	10	30	150	0	1030
662	169	1552	198	1	0	1	58	2	9	3	10	30	150	1018	1030
663	170	1641	48.53	1	1	1	76	4	7	2.5	16	40	48.53	0	72
664	171	748	22.8	0	0	1	68	2	7	2	35	70	22.8	0	153
665	171	748	0.2	0	0	1	68	2	7	2	35	70	22.8	60	511
666	172	4066	41.1	0	0	1	65	1	7	2	35	70	41.1	0	511
667	172	4066	0.1	0	0	1	65	1	7	2	35	70	41.1	322	511
668	172	4066	0.1	0	0	1	65	1	7	2	35	70	41.1	413	511
669	173	2079	46	0	0	0	67	2	6	2	33	66	46	0	63
670	175	1573	105	1	1	1	75	4	10	3	10	30	105	0	218
671	175	1573	0.09	1	1	1	75	4	10	3	10	30	105	188	218
672	175	1573	1.53	1	1	1	75	4	10	3	10	30	105	216	218
673	176	568	23.7	0	0	1	78	2	4	2	35	70	23.7	0	526
674	176	568	3.4	0	0	1	78	2	4	2	35	70	23.7	61	526
675	176	568	2.1	0	0	1	78	2	4	2	35	70	23.7	210	526
676	176	568	0.12	0	0	1	78	2	4	2	35	70	23.7	433	526
677	176	568	0.01	0	0	1	78	2	4	2	35	70	23.7	524	526
678	177	2366	15.9	0	0	1	70	2	6	2	35	70	15.9	0	279
679	177	2366	4	0	0	1	70	2	6	2	35	70	15.9	135	279
680	178	3669	10.3	0	0	1	62	2	7	2	35	70	10.3	0	347
681	178	3669	13	0	0	1	62	2	7	2	35	70	10.3	35	347
682	178	3669	0.1	0	0	1	62	2	7	2	35	70	10.3	325	347
683	179	775	19.3	0	0	1	75	2	6	2	35	70	19.3	0	669
684	179	775	0.4	0	0	1	75	2	6	2	35	70	19.3	338	669
685	179	775	0.3	0	0	1	75	2	6	2	35	70	19.3	408	669
686	179	775	0.1	0	0	1	75	2	6	2	35	70	19.3	482	669
687	179	775	0.08	0	0	1	75	2	6	2	35	70	19.3	645	669
688	179	775	0.4	0	0	1	75	2	6	2	35	70	19.3	667	669
689	180	778	8.8	1	0	1	74	2	8	2	35	70	8.8	0	1555
690	180	778	0.3	1	0	1	74	2	8	2	35	70	8.8	887	1555
691	180	778	0.8	1	0	1	74	2	8	2	35	70	8.8	977	1555
692	180	778	1.3	1	0	1	74	2	8	2	35	70	8.8	1006	1555
693	180	778	0.2	1	0	1	74	2	8	2	35	70	8.8	1208	1555
694	180	778	0.56	1	0	1	74	2	8	2	35	70	8.8	1308	1555
695	180	778	17.4	1	0	1	74	2	8	2	35	70	8.8	1379	1555
696	180	778	20.9	1	0	1	74	2	8	2	35	70	8.8	1420	1555
697	180	778	22.5	1	0	1	74	2	8	2	35	70	8.8	1462	1555
698	180	778	39	1	0	1	74	2	8	2	35	70	8.8	1491	1555
699	180	778	67	1	0	1	74	2	8	2	35	70	8.8	1553	1555
700	181	1871	83.1	0	0	1	74	2	7	2	35	70	83.1	0	220
701	181	1871	8.9	0	0	1	74	2	7	2	35	70	83.1	151	220
702	182	2276	68	1	1	1	63	2	9	3	10	30	68	0	515
703	183	2471	187	1	1	1	60	4	8	2.5	13	32.5	187	0	117
704	184	3672	60	1	1	1	70	4	7	3	10	30	60	0	2142
705	184	3672	242	1	1	1	70	4	7	3	10	30	60	365	2142
706	185	3321	24.3	0	0	1	77	2	7	2	35	70	24.3	0	591
707	185	3321	0.6	0	0	1	77	2	7	2	35	70	24.3	122	591
708	185	3321	2.5	0	0	1	77	2	7	2	35	70	24.3	212	591
709	185	3321	0.1	0	0	1	77	2	7	2	35	70	24.3	456	591
710	185	3321	0.2	0	0	1	77	2	7	2	35	70	24.3	589	591
711	186	1029	5.3	0	0	1	69	2	7	2	35	70	5.3	0	504
712	186	1029	0.1	0	0	1	69	2	7	2	35	70	5.3	320	504
713	186	1029	0.4	0	0	1	69	2	7	2	35	70	5.3	502	504
714	187	421	8.92	0	0	1	73	2	4	2	35	70	8.92	0	443
715	187	421	0.1	0	0	1	73	2	4	2	35	70	8.92	91	443
716	187	421	0.14	0	0	1	73	2	4	2	35	70	8.92	129	443
717	187	421	0.09	0	0	1	73	2	4	2	35	70	8.92	350	443
718	187	421	0.9	0	0	1	73	2	4	2	35	70	8.92	441	443
719	188	621	18.3	0	0	1	75	2	7	2	36	72	18.3	0	296
720	188	621	2.3	0	0	1	75	2	7	2	36	72	18.3	126	296
721	188	621	0.5	0	0	1	75	2	7	2	36	72	18.3	191	296
722	188	621	1	0	0	1	75	2	7	2	36	72	18.3	294	296
723	189	2022	1.4	0	0	1	68	2	9	2	35	70	1.4	0	274
724	189	2022	0.1	0	0	1	68	2	9	2	35	70	1.4	90	274
725	189	2022	0.2	0	0	1	68	2	9	2	35	70	1.4	181	274
726	189	2022	0.1	0	0	1	68	2	9	2	35	70	1.4	272	274
727	190	3822	8	0	0	0	68	2	7	2	35	70	8	0	274
728	191	2426	400	0	0	1	75	2	8	2	22	44	400	0	133
729	192	2628	3.9	0	0	1	73	2	5	2	35	70	3.9	0	243
730	192	2628	0.3	0	0	1	73	2	5	2	35	70	3.9	114	243
731	192	2628	0.3	0	0	1	73	2	5	2	35	70	3.9	241	243
732	193	2823	231	0	0	1	75	2	7	2	35	70	231	0	28
733	194	3129	16	0	0	1	75	2	7	2	35	70	16	0	268
734	194	3129	0.3	0	0	1	75	2	7	2	35	70	16	178	268
735	194	3129	0.1	0	0	1	75	2	7	2	35	70	16	266	268
736	195	3524	94	1	1	1	77	4	8	3	10	30	94	0	25
737	196	4126	42.1	0	0	1	62	2	8	2	34	68	42.1	0	149
738	196	4126	0.25	0	0	1	62	2	8	2	34	68	42.1	147	149
739	197	4429	12.7	0	0	0	57	2	7	2	33	66	12.7	0	409
740	197	4429	12	0	0	0	57	2	7	2	33	66	12.7	93	409
741	197	4429	12	0	0	0	57	2	7	2	33	66	12.7	323	409
742	197	4429	12	0	0	0	57	2	7	2	33	66	12.7	407	409
743	198	2156	30	0	0	0	57	4	9	2	39	72	30	0	99
744	199	2788	25	0	0	1	63	2	6	2	35	70	25	0	176
745	199	2788	25	0	0	1	63	2	6	2	35	70	25	52	176
746	199	2788	0.36	0	0	1	63	2	6	2	35	70	25	94	176
747	199	2788	0.13	0	0	1	63	2	6	2	35	70	25	174	176
748	200	2985	16	1	1	0	70	2	7	3	10	30	16	0	30
749	201	2642	9.1	0	0	1	79	2	8	2	35	70	9.1	0	401
750	201	2642	0.1	0	0	1	79	2	8	2	35	70	9.1	292	401
751	201	2642	0.44	0	0	1	79	2	8	2	35	70	9.1	399	401
752	202	2643	10	0	0	1	66	3	4	2	35	70	10	0	118
753	202	2643	0.3	0	0	1	66	3	4	2	35	70	10	116	118
754	203	2940	13.5	0	0	1	69	3	6	2	35	70	13.5	0	54
755	204	3348	26	0	0	1	75	2	7	2	35	70	26	0	397
756	204	3348	1.9	0	0	1	75	2	7	2	35	70	26	395	397
757	205	3844	1.1	0	0	1	78	2	3	2	35	70	1.1	0	111
758	206	131	6	0	0	0	59	2	5	2	35	70	6	0	278
759	206	131	0.9	0	0	0	59	2	5	2	35	70	6	178	278
760	206	131	0.6	0	0	0	59	2	5	2	35	70	6	276	278
761	207	134	5	0	0	0	70	1	6	2	36	72	5	0	1386
762	207	134	7.6	0	0	0	70	1	6	2	36	72	5	199	1386
763	207	134	7.6	0	0	0	70	1	6	2	36	72	5	729	1386
764	207	134	2.7	0	0	0	70	1	6	2	36	72	5	942	1386
765	207	134	7.8	0	0	0	70	1	6	2	36	72	5	991	1386
766	207	134	1.1	0	0	0	70	1	6	2	36	72	5	1146	1386
767	207	134	0.2	0	0	0	70	1	6	2	36	72	5	1279	1386
768	207	134	2.2	0	0	0	70	1	6	2	36	72	5	1384	1386
769	208	1234	9.8	0	0	1	72	2	6	2	35	70	9.8	0	387
770	208	1234	0.5	0	0	1	72	2	6	2	35	70	9.8	287	387
771	208	1234	0.1	0	0	1	72	2	6	2	35	70	9.8	385	387
772	209	1438	1.61	0	0	1	73	2	7	2	33	66	1.61	0	255
773	209	1438	2.65	0	0	1	73	2	7	2	33	66	1.61	80	255
774	209	1438	0.8	0	0	1	73	2	7	2	33	66	1.61	210	255
775	210	1532	10	0	0	1	71	2	6	2	35	70	10	0	432
776	210	1532	0.5	0	0	1	71	2	6	2	35	70	10	430	432
777	211	2331	5.2	0	0	1	73	4	5	2	35	70	5.2	0	475
778	211	2331	5.2	0	0	1	73	4	5	2	35	70	5.2	229	475
779	211	2331	5.2	0	0	1	73	4	5	2	35	70	5.2	319	475
780	211	2331	5.2	0	0	1	73	4	5	2	35	70	5.2	382	475
781	211	2331	5.2	0	0	1	73	4	5	2	35	70	5.2	473	475
782	212	3434	0.1	0	0	1	79	2	6	2	35	70	0.1	0	200
783	212	3434	0.1	0	0	1	79	2	6	2	35	70	0.1	198	200
784	213	404	5.8	0	0	1	79	2	6	2	35	70	0.1	0	766
785	213	404	0.05	0	0	1	79	2	6	2	35	70	0.1	206	766
786	213	404	0.3	0	0	1	79	2	6	2	35	70	0.1	463	766
787	213	404	0.6	0	0	1	79	2	6	2	35	70	0.1	561	766
788	213	404	0.7	0	0	1	79	2	6	2	35	70	0.1	638	766
789	213	404	0.6	0	0	1	79	2	6	2	35	70	0.1	764	766
790	214	408	8.8	0	0	1	66	2	6	2	35	70	8.8	0	324
791	214	408	0.8	0	0	1	66	2	6	2	35	70	8.8	90	324
792	214	408	0.1	0	0	1	66	2	6	2	35	70	8.8	322	324
793	215	506	300	0	0	0	67	4	7	3	10	30	300	0	23
794	216	2602	6.9	0	0	1	82	2	7	2	35	70	6.9	0	137
795	217	2807	64	1	1	1	80	4	7	3	10	30	64	0	3
796	218	3107	28	0	0	1	72	2	7	2	35	70	28	0	150
797	218	3107	28	0	0	1	72	2	7	2	35	70	28	148	150
798	219	3301	29.16	0	0	1	71	2	7	2	36	72	29.16	0	317
799	219	3301	70	0	0	1	71	2	7	2	36	72	29.16	44	317
800	219	3301	0.8	0	0	1	71	2	7	2	36	72	29.16	191	317
801	219	3301	0.1	0	0	1	71	2	7	2	36	72	29.16	317	317
802	220	3502	81.73	0	0	1	73	2	7	2	35	70	81.73	0	534
803	220	3502	0.8	0	0	1	73	2	7	2	35	70	81.73	532	534
804	221	3008	8.6	0	0	1	63	1	2	2	35	70	8.6	0	331
805	221	3008	8.1	0	0	1	63	1	2	2	35	70	8.6	123	331
806	221	3008	5.5	0	0	1	63	1	2	2	35	70	8.6	246	331
807	221	3008	1.9	0	0	1	63	1	2	2	35	70	8.6	329	331
808	222	4009	47	1	1	0	70	4	7	3	10	30	47	0	15
809	223	4504	120	1	1	1	66	4	9	2.5	16	40	120	0	24
810	224	3936	101	0	0	1	69	2	4	2	35	70	101	0	48
811	225	601	11	0	0	1	62	2	7	2	35	70	11	0	2332
812	225	601	0.7	0	0	1	62	2	7	2	35	70	11	2192	2332
813	226	1905	8.2	0	0	0	84	2	7	2	35	70	8.2	0	63
814	227	2002	50.8	1	1	0	69	4	6	3	10	30	50.8	0	76
815	228	2509	7.1	0	0	1	67	1	7	2	36	72	7.1	0	1180
816	228	2509	7.6	0	0	1	67	1	7	2	36	72	7.1	371	1180
817	228	2509	8.9	0	0	1	67	1	7	2	36	72	7.1	822	1180
818	228	2509	0.4	0	0	1	67	1	7	2	36	72	7.1	1136	1180
819	228	2509	0.64	0	0	1	67	1	7	2	36	72	7.1	1178	1180
820	229	142	25.9	0	0	0	72	3	7	2	35	70	25.9	0	51
821	230	242	6.1	0	0	1	69	1	5	2	35	70	6.1	0	573
822	230	242	0.9	0	0	1	69	1	5	2	35	70	6.1	305	573
823	230	242	1	0	0	1	69	1	5	2	35	70	6.1	396	573
824	230	242	0.9	0	0	1	69	1	5	2	35	70	6.1	480	573
825	230	242	1.3	0	0	1	69	1	5	2	35	70	6.1	571	573
826	231	740	34	0	0	1	61	2	7	2	36	72	34	0	461
827	231	740	2.7	0	0	1	61	2	7	2	36	72	34	33	463
828	231	740	0.6	0	0	1	61	2	7	2	36	72	34	196	463
829	231	740	0.4	0	0	1	61	2	7	2	36	72	34	267	463
830	231	740	0.25	0	0	1	61	2	7	2	36	72	34	296	463
831	231	740	0.1	0	0	1	61	2	7	2	36	72	34	461	463
832	232	1540	46.4	0	0	1	76	1	7	2	35	70	46.4	0	67
833	233	2149	11.6	0	0	1	77	2	9	2	36	72	11.6	0	406
834	233	2149	0.1	0	0	1	77	2	9	2	36	72	11.6	215	406
835	233	2149	0.1	0	0	1	77	2	9	2	36	72	11.6	284	406
836	233	2149	0.1	0	0	1	77	2	9	2	36	72	11.6	361	406
837	234	2344	7.6	0	0	1	71	2	7	2	35	70	7.6	0	1260
838	234	2344	4.6	0	0	1	71	2	7	2	35	70	7.6	884	1260
839	234	2344	1.3	0	0	1	71	2	7	2	35	70	7.6	1046	1260
840	234	2344	1	0	0	1	71	2	7	2	35	70	7.6	1160	1260
841	234	2344	0.08	0	0	1	71	2	7	2	35	70	7.6	1258	1260
842	235	2641	8.04	0	0	1	71	1	6	2	36	72	8.09	0	377
843	235	2641	1	0	0	1	71	1	6	2	36	72	8.09	82	377
844	235	2641	0.021	0	0	1	71	1	6	2	36	72	8.09	293	377
845	236	3994	150	0	0	1	80	3	9	2	35	70	150	0	100
846	236	3994	0.8	0	0	1	80	3	9	2	35	70	150	98	100
847	237	86	3	0	0	1	68	2	5	2	35	70	3	0	497
848	237	86	0.5	0	0	1	68	2	5	2	35	70	3	93	497
849	237	86	0.1	0	0	1	68	2	5	2	35	70	3	201	497
850	237	86	0.1	0	0	1	68	2	5	2	35	70	3	306	497
851	237	86	0.2	0	0	1	68	2	5	2	35	70	3	404	497
852	237	86	0.1	0	0	1	68	2	5	2	35	70	3	495	497
853	238	584	5	0	0	1	82	2	7	2	35	70	5	0	577
854	238	584	0.15	0	0	1	82	2	7	2	35	70	5	290	577
855	238	584	0.1	0	0	1	82	2	7	2	35	70	5	381	577
856	238	584	0.1	0	0	1	82	2	7	2	35	70	5	451	577
857	238	584	0.6	0	0	1	82	2	7	2	35	70	5	535	577
858	238	584	0.4	0	0	1	82	2	7	2	35	70	5	563	577
859	239	1180	14.5	0	0	0	70	2	6	2	35	70	14.5	0	181
860	240	1982	19	0	0	1	67	3	9	2	35	70	19	0	50
861	241	1988	24.8	0	0	1	67	1	7	2	35	70	24.8	0	502
862	241	1988	0.4	0	0	1	67	1	7	2	35	70	24.8	301	502
863	241	1988	0.1	0	0	1	67	1	7	2	35	70	24.8	419	502
864	241	1988	0.1	0	0	1	67	1	7	2	35	70	24.8	500	502
865	242	2289	19.3	0	0	1	74	2	6	2	35	70	19.3	0	400
866	242	2289	0.24	0	0	1	74	2	6	2	35	70	19.3	137	400
867	242	2289	0.1	0	0	1	74	2	6	2	35	70	19.3	398	400
868	243	2385	59.7	0	0	1	74	2	6	2	35	70	19.3	0	279
869	243	2385	8.1	0	0	1	74	2	6	2	35	70	19.3	49	279
870	243	2385	0.1	0	0	1	74	2	6	2	35	70	19.3	277	279
871	244	3519	7	0	0	0	65	2	7	2	36	72	7	0	63
872	245	4017	38.7	0	0	1	67	2	7	2	35	70	38.7	0	272
873	245	4017	2	0	0	1	67	2	7	2	35	70	38.7	156	272
874	246	4315	50	0	0	1	70	2	7	2	36	72	50	0	108
875	246	4315	0.7	0	0	1	70	2	7	2	36	72	50	106	108
876	247	4517	21	0	0	1	74	2	9	2	35	70	21	0	127
877	247	4517	0.2	0	0	1	74	2	9	2	35	70	21	125	127
878	248	92	0.15	1	1	1	80	4	4	4	5	20	0.15	0	7
879	249	293	100	0	0	1	64	2	8	2	25	50	100	0	459
880	249	293	0.1	0	0	1	64	2	8	2	25	50	100	109	459
881	249	293	0.1	0	0	1	64	2	8	2	25	50	100	177	459
882	249	293	0.2	0	0	1	64	2	8	2	25	50	100	254	459
883	249	293	0.1	0	0	1	64	2	8	2	25	50	100	457	459
884	250	995	9.1	0	0	1	66	3	8	2	35	70	9.1	0	343
885	250	995	0.5	0	0	1	66	3	8	2	35	70	9.1	181	343
886	251	1196	56	0	0	1	80	2	8	2	35	70	56	0	395
887	251	1196	0.8	0	0	1	80	2	8	2	35	70	56	210	395
888	251	1196	3.1	0	0	1	80	2	8	2	35	70	56	308	395
889	251	1196	0.7	0	0	1	80	2	8	2	35	70	56	393	395
890	251	1299	3.4	0	0	1	68	2	7	2	35	7	3.4	0	48
891	252	1797	24	0	0	1	81	2	6	2	35	70	24	0	7
892	253	2094	320	1	1	1	50	4	8	3	10	30	320	0	226
893	253	2094	5.3	1	1	1	50	4	8	3	10	30	320	121	226
894	254	350	148	1	1	1	50	4	8	3	10	30	320	0	433
895	254	350	0.07	1	1	1	50	4	8	3	10	30	320	141	433
896	254	350	0.07	1	1	1	50	4	8	3	10	30	320	296	433
897	254	350	0.07	1	1	1	50	4	8	3	10	30	320	431	433
898	255	#N/A	11.5	0	0	1	72	2	6	2	35	70	11.5	0	402
899	255	#N/A	0.8	0	0	1	72	2	6	2	35	70	11.5	288	402
900	255	#N/A	0.1	0	0	1	72	2	6	2	35	70	11.5	400	402
901	256	2959	48.3	0	0	0	66	4	6	2	35	70	48.3	0	56
902	257	3458	6.7	0	0	1	55	2	7	2	33	66	6.7	0	2
903	258	3654	1564	0	0	1	73	2	7	2	33	66	1564	0	140
904	259	4053	15.7	1	1	1	55	4	5	3	10	30	15.7	0	155
905	260	210	5.5	0	0	1	63	1	7	2	35	70	5.5	0	1421
906	260	210	3.6	0	0	1	63	1	7	2	35	70	5.5	144	1421
907	260	210	0.2	0	0	1	63	1	7	2	35	70	5.5	1210	1421
908	260	210	0.1	0	0	1	63	1	7	2	35	70	5.5	1321	1421
909	260	210	0.751	0	0	1	63	1	7	2	35	70	5.5	1419	1421
910	261	313	295	1	1	1	85	4	6	4	5	20	295	0	325
911	261	313	124	1	1	1	85	4	6	4	5	20	295	52	325
912	261	313	306	1	1	1	85	4	6	4	5	20	295	269	325
913	262	411	61	0	0	1	88	1	7	2	35	70	61	0	718
914	262	411	48.5	0	0	1	88	1	7	2	35	70	61	21	718
915	262	411	0.2	0	0	1	88	1	7	2	35	70	61	373	718
916	262	411	0.05	0	0	1	88	1	7	2	35	70	61	450	718
917	262	411	1.51	0	0	1	88	1	7	2	35	70	61	576	718
918	262	411	0.22	0	0	1	88	1	7	2	35	70	61	716	718
919	263	911	8	0	0	1	71	2	6	2	36	72	20	0	391
920	263	911	7.5	0	0	1	71	2	6	2	36	72	20	7	391
921	263	911	6.2	0	0	1	71	2	6	2	36	72	20	269	391
922	263	911	0.5	0	0	1	71	2	6	2	36	72	20	389	391
923	264	1815	881	1	1	1	75	4	7	3	10	30	881	0	7
924	265	2018	3.4	0	0	1	71	2	6	2	35	70	3.4	0	128
925	266	2218	15.5	0	0	1	57	2	7	2	36	72	15.5	0	600
926	266	2218	18.4	0	0	1	57	2	7	2	36	72	15.5	152	600
927	266	2218	0.09	0	0	1	57	2	7	2	36	72	15.5	367	600
928	266	2218	0.5	0	0	1	57	2	7	2	36	72	15.5	456	600
929	266	2218	0.1	0	0	1	57	2	7	2	36	72	15.5	488	600
930	266	2218	0.2	0	0	1	57	2	7	2	36	72	15.5	598	600
931	267	2510	13.5	0	0	0	75	2	4	2	36	72	13.5	0	331
932	267	2510	17.5	0	0	0	75	2	4	2	36	72	13.5	29	331
933	268	3315	7	0	0	1	74	2	5	2	35	70	7	0	255
934	268	3315	0.6	0	0	1	74	2	5	2	35	70	7	241	255
935	269	3516	56.2	0	0	1	72	2	9	2	36	72	56.2	0	343
936	269	3516	0.67	0	0	1	72	2	9	2	36	72	56.2	341	343
937	270	2965	5.2	0	0	1	75	2	6	2	35	70	5.2	0	642
938	270	2965	1	0	0	1	75	2	6	2	35	70	5.2	190	642
939	270	2965	0.01	0	0	1	75	2	6	2	35	70	5.2	296	642
940	270	2965	0.2	0	0	1	75	2	6	2	35	70	5.2	360	642
941	270	2965	0.5	0	0	1	75	2	6	2	35	70	5.2	465	642
942	270	2965	0.1	0	0	1	75	2	6	2	35	70	5.2	569	642
943	270	2965	0.1	0	0	1	75	2	6	2	35	70	5.2	640	642
944	271	3362	11.5	1	1	1	69	4	9	3	10	30	11.5	0	164
945	271	3362	32.9	1	1	1	69	4	9	3	10	30	11.5	150	164
946	272	3976	12	1	1	0	79	4	7	3	10	30	12	0	16
947	273	451	33.8	0	0	1	59	2	8	2	35	70	33.8	0	728
948	273	451	0.1	0	0	1	59	2	8	2	35	70	33.8	370	728
949	273	451	0.3	0	0	1	59	2	8	2	35	70	33.8	462	728
950	273	451	0.1	0	0	1	59	2	8	2	35	70	33.8	561	728
951	273	451	0.09	0	0	1	59	2	8	2	35	70	33.8	644	728
952	273	451	0.09	0	0	1	59	2	8	2	35	70	33.8	726	728
953	274	1757	1.5	0	0	1	73	2	5	2	30	60	1.5	0	711
954	274	1757	0.35	0	0	1	73	2	5	2	30	60	1.5	78	711
955	274	1757	1	0	0	1	73	2	5	2	30	60	1.5	388	711
956	274	1757	0.04	0	0	1	73	2	5	2	30	60	1.5	492	711
957	274	1757	0.4	0	0	1	73	2	5	2	30	60	1.5	709	711
958	275	287	14.5	1	0	1	77	2	7	2	35	70	14.5	0	391
959	275	287	17.4	1	0	1	77	2	7	2	35	70	14.5	33	391
960	275	287	100	1	0	1	77	2	7	2	35	70	14.5	389	391
961	276	2952	10.2	1	1	1	75	4	8	3	10	30	10.2	0	819
962	276	2952	19	1	1	1	75	4	8	3	10	30	10.2	155	819
963	276	2952	0.2	1	1	1	75	4	8	3	10	30	10.2	235	819
964	276	2952	0.9	1	1	1	75	4	8	3	10	30	10.2	378	819
965	276	2952	0.4	1	1	1	75	4	8	3	10	30	10.2	434	819
966	276	2952	1.1	1	1	1	75	4	8	3	10	30	10.2	526	819
967	276	2952	0.91	1	1	1	75	4	8	3	10	30	10.2	645	819
968	276	2952	2.3	1	1	1	75	4	8	3	10	30	10.2	749	819
969	276	2952	4.1	1	1	1	75	4	8	3	10	30	10.2	792	819
970	277	3748	9.1	0	0	0	58	2	6	2	35	70	9.1	0	397
971	277	3748	1.6	0	0	0	58	2	6	2	35	70	9.1	198	397
972	277	3748	1.3	0	0	0	58	2	6	2	35	70	9.1	395	397
973	278	4140	35	0	0	1	76	2	7	2	33	66	35	0	51
974	278	4140	0.3	0	0	1	76	2	7	2	33	66	35	49	51
975	279	4541	27	0	0	1	65	2	9	2	35	70	27	0	1570
976	279	4541	28	0	0	1	65	2	9	2	35	70	27	972	1570
977	279	4541	0.4	0	0	1	65	2	9	2	35	70	27	1014	1570
978	279	4541	0.1	0	0	1	65	2	9	2	35	70	27	1224	1570
979	279	4541	0.1	0	0	1	65	2	9	2	35	70	27	1316	1570
980	279	4541	0.09	0	0	1	65	2	9	2	35	70	27	1407	1570
981	279	4541	0.09	0	0	1	65	2	9	2	35	70	27	1505	1570
982	279	4541	0.09	0	0	1	65	2	9	2	35	70	27	1568	1570
983	280	4549	58	1	1	1	70	4	7	3	10	30	58	0	336
984	280	4549	19.1	1	1	1	70	4	7	3	10	30	58	51	336
985	280	4549	28	1	1	1	70	4	7	3	10	30	58	108	336
986	280	4549	40	1	1	1	70	4	7	3	10	30	58	120	336
987	280	4549	40	1	1	1	70	4	7	3	10	30	58	276	336
988	282	1441	10.4	0	0	1	87	2	5	2	30	60	10.4	0	441
989	282	1441	7.3	0	0	1	87	2	5	2	30	60	10.4	439	441
990	283	1847	3.4	0	0	1	73	4	5	3	10	30	3.4	0	12
991	284	2347	1.64	1	0	1	73	3	7	2	35	70	1.64	0	855
992	284	2347	0.11	1	0	1	73	3	7	2	35	70	1.64	427	855
993	285	527	8.9	0	0	1	78	2	8	2	36	72	8.9	0	244
994	285	527	13	0	0	1	78	2	8	2	36	72	8.9	120	244
995	285	527	0.6	0	0	1	78	2	8	2	36	72	8.9	179	244
996	286	2620	9.7	0	0	1	73	3	8	2	35	70	9.7	0	592
997	286	2620	0.5	0	0	1	73	3	8	2	35	70	9.7	123	592
998	286	2620	0.7	0	0	1	73	3	8	2	35	70	9.7	233	592
999	286	2620	0.84	0	0	1	73	3	8	2	35	70	9.7	330	592
1000	286	2620	1	0	0	1	73	3	8	2	35	70	9.7	399	592
1001	286	2620	0.1	0	0	1	73	3	8	2	35	70	9.7	415	592
1002	286	2620	0.221	0	0	1	73	3	8	2	35	70	9.7	505	592
1003	286	2620	0.1	0	0	1	73	3	8	2	35	70	9.7	590	592
1004	287	3720	8.3	0	0	1	83	2	7	2	35	70	8.3	0	338
1005	287	3720	0.35	0	0	1	83	2	7	2	35	70	8.3	247	338
1006	288	276	13.96	0	0	1	83	2	7	2	35	70	8.3	0	844
1007	288	276	0.01	0	0	1	83	2	7	2	35	70	8.3	141	844
1008	288	276	0.1	0	0	1	83	2	7	2	35	70	8.3	267	844
1009	288	276	0.1	0	0	1	83	2	7	2	35	70	8.3	352	844
1010	288	276	0.01	0	0	1	83	2	7	2	35	70	8.3	449	844
1011	288	276	0.1	0	0	1	83	2	7	2	35	70	8.3	534	844
1012	288	276	0.1	0	0	1	83	2	7	2	35	70	8.3	645	844
1013	288	276	0.2	0	0	1	83	2	7	2	35	70	8.3	724	844
1014	288	276	0.1	0	0	1	83	2	7	2	35	70	8.3	842	844
1015	289	1574	12.9	0	0	1	72	2	7	2	36	72	12.9	0	221
1016	289	1574	6.4	0	0	1	72	2	7	2	36	72	12.9	46	221
1017	290	1575	37.5	0	0	1	67	2	9	2	35	70	37.5	0	272
1018	290	1575	0.3	0	0	1	67	2	9	2	35	70	37.5	151	272
1019	290	1575	0.2	0	0	1	67	2	9	2	35	70	37.5	270	272
1020	291	2773	56	0	0	1	70	2	6	2	35	70	56	0	59
1021	292	4346	18.7	0	0	1	60	2	6	2	35	70	18.7	0	485
1022	292	4346	0.9	0	0	1	60	2	6	2	35	70	18.7	204	485
1023	292	4346	0.98	0	0	1	60	2	6	2	35	70	18.7	310	485
1024	292	4346	1.98	0	0	1	60	2	6	2	35	70	18.7	386	485
1025	293	598	7.1	1	1	0	72	4	9	3	10	30	7.1	0	314
1026	294	694	40	0	0	1	66	3	7	2	35	70	40	0	877
1027	294	694	0.2	0	0	1	66	3	7	2	35	70	40	475	877
1028	294	694	0.1	0	0	1	66	3	7	2	35	70	40	567	877
1029	294	694	0.2	0	0	1	66	3	7	2	35	70	40	839	877
1030	295	695	11.2	0	0	1	70	1	6	2	35	70	11.2	0	705
1031	295	695	0.12	0	0	1	70	1	6	2	35	70	11.2	304	705
1032	295	695	0.16	0	0	1	70	1	6	2	35	70	11.2	402	705
1033	295	695	0.28	0	0	1	70	1	6	2	35	70	11.2	486	705
1034	295	695	0.38	0	0	1	70	1	6	2	35	70	11.2	597	705
1035	295	695	0.45	0	0	1	70	1	6	2	35	70	11.2	703	705
1036	296	1594	5.2	0	0	1	67	1	8	2	35	70	5.2	0	691
1037	296	1594	0.3	0	0	1	67	1	8	2	35	70	5.2	144	691
1038	296	1594	0.01	0	0	1	67	1	8	2	35	70	5.2	217	691
1039	296	1594	0.1	0	0	1	67	1	8	2	35	70	5.2	319	691
1040	296	1594	0.1	0	0	1	67	1	8	2	35	70	5.2	431	691
1041	296	1594	0.1	0	0	1	67	1	8	2	35	70	5.2	536	691
1042	296	1594	0.13	0	0	1	67	1	8	2	35	70	5.2	614	691
1043	296	1594	0.36	0	0	1	67	1	8	2	35	70	5.2	689	691
1044	297	1895	7.73	0	0	1	65	2	6	2	36	72	7.73	0	928
1045	297	1895	4.88	0	0	1	65	2	6	2	36	72	7.73	159	928
1046	297	1895	8.56	0	0	1	65	2	6	2	36	72	7.73	273	928
1047	297	1895	0.12	0	0	1	65	2	6	2	36	72	7.73	476	928
1048	297	1895	0.05	0	0	1	65	2	6	2	36	72	7.73	553	928
1049	297	1895	0.03	0	0	1	65	2	6	2	36	72	7.73	686	928
1050	297	1895	0.006	0	0	1	65	2	6	2	36	72	7.73	926	928
1051	298	1991	2.5	0	0	1	65	2	8	2	35	70	2.5	0	659
1052	298	1991	0.01	0	0	1	65	2	8	2	35	70	2.5	118	659
1053	298	1991	0.03	0	0	1	65	2	8	2	35	70	2.5	223	659
1054	298	1991	0.002	0	0	1	65	2	8	2	35	70	2.5	482	659
1055	298	1991	0.003	0	0	1	65	2	8	2	35	70	2.5	559	659
1056	298	1991	0.01	0	0	1	65	2	8	2	35	70	2.5	657	659
1057	299	2397	54.83	0	0	1	75	2	9	2	36	72	54.83	0	326
1058	299	2397	24	0	0	1	75	2	9	2	36	72	54.83	89	326
1059	299	2397	0.28	0	0	1	75	2	9	2	36	72	54.83	324	326
1060	300	2892	19.9	0	0	1	62	2	5	2	35	70	19.9	0	127
1061	301	2894	20	0	0	1	61	2	9	2	35	70	20	0	444
1062	301	2894	16.8	0	0	1	61	2	9	2	35	70	20	158	444
1063	301	2894	1.7	0	0	1	61	2	9	2	35	70	20	312	444
1064	301	2894	9.6	0	0	1	61	2	9	2	35	70	20	359	444
1065	301	2894	0.32	0	0	1	61	2	9	2	35	70	20	442	444
1066	302	3694	15.7	0	1	1	61	3	9	3	10	30	15.7	0	592
1067	302	3694	3.6	0	1	1	61	3	9	3	10	30	15.7	79	592
1068	302	3694	1.4	0	1	1	61	3	9	3	10	30	15.7	121	592
1069	302	3694	1.9	0	1	1	61	3	9	3	10	30	15.7	160	592
1070	302	3694	9.9	0	1	1	61	3	9	3	10	30	15.7	247	592
1071	302	3694	15.1	0	1	1	61	3	9	3	10	30	15.7	266	592
1072	302	3694	8	0	1	1	61	3	9	3	10	30	15.7	366	592
1073	302	3694	12.5	0	1	1	61	3	9	3	10	30	15.7	450	592
1074	302	3694	20.7	0	1	1	61	3	9	3	10	30	15.7	485	592
1075	302	3694	30	0	1	1	61	3	9	3	10	30	15.7	493	592
1076	302	3694	20	0	1	1	61	3	9	3	10	30	15.7	517	592
1077	302	3694	10	0	1	1	61	3	9	3	10	30	15.7	590	592
1078	303	3790	63	0	0	1	75	2	7	2	36	72	63	0	638
1079	303	3790	0.3	0	0	1	75	2	7	2	36	72	63	286	638
1080	303	3790	0.3	0	0	1	75	2	7	2	36	72	63	348	638
1081	303	3790	0.3	0	0	1	75	2	7	2	36	72	63	461	638
1082	303	3790	0.3	0	0	1	75	2	7	2	36	72	63	552	638
1083	303	3790	0.12	0	0	1	75	2	7	2	36	72	63	636	638
1084	304	4193	20	0	0	1	67	2	7	2	35	70	20	0	469
1085	304	4193	0.7	0	0	1	67	2	7	2	35	70	20	112	469
1086	304	4193	0.1	0	0	1	67	2	7	2	35	70	20	245	469
1087	304	4193	0.13	0	0	1	67	2	7	2	35	70	20	335	469
1088	305	719	5.5	1	1	0	79	4	6	3	10	30	5.5	0	14
1089	306	1113	21	1	1	0	56	3	9	3	10	30	21	0	314
1090	306	1113	26.6	1	1	0	56	3	9	3	10	30	21	91	314
1091	306	1113	0.4	1	1	0	56	3	9	3	10	30	21	300	314
1092	307	1116	50	0	0	1	57	2	7	2	35	70	50	0	505
1093	307	1116	0.1	0	0	1	57	2	7	2	35	70	50	290	505
1094	307	1116	0.1	0	0	1	57	2	7	2	35	70	50	503	505
1095	308	1319	19.6	0	0	1	71	2	7	2	35	70	19.6	0	703
1096	308	1319	0.1	0	0	1	71	2	7	2	35	70	19.6	289	703
1097	308	1319	0.5	0	0	1	71	2	7	2	35	70	19.6	379	703
1098	308	1319	0.8	0	0	1	71	2	7	2	35	70	19.6	504	703
1099	308	1319	0.8	0	0	1	71	2	7	2	35	70	19.6	609	703
1100	308	1319	0.2	0	0	1	71	2	7	2	35	70	19.6	701	703
1101	309	1513	9.9	0	0	1	75	1	7	2	35	70	9.9	0	875
1102	309	1513	0.03	0	0	1	75	1	7	2	35	70	9.9	343	875
1103	309	1513	0.01	0	0	1	75	1	7	2	35	70	9.9	469	875
1104	309	1513	0.5	0	0	1	75	1	7	2	35	70	9.9	518	875
1105	309	1513	0.1	0	0	1	75	1	7	2	35	70	9.9	735	875
1106	310	1613	23.94	0	0	1	71	2	9	2	35	70	23.94	0	502
1107	310	1613	0.1	0	0	1	71	2	9	2	35	70	23.94	264	502
1108	311	2913	17.83	0	0	1	72	4	8	3	10	30	17.83	0	59
1109	312	2915	14.6	0	0	1	69	2	7	2	35	70	14.6	0	774
1110	312	2915	38.4	0	0	1	69	2	7	2	35	70	14.6	93	774
1111	312	2915	1.1	0	0	1	69	2	7	2	35	70	14.6	302	774
1112	312	2915	0.3	0	0	1	69	2	7	2	35	70	14.6	408	774
1113	312	2915	0.2	0	0	1	69	2	7	2	35	70	14.6	492	774
1114	312	2915	0.09	0	0	1	69	2	7	2	35	70	14.6	582	774
1115	312	2915	0.44	0	0	1	69	2	7	2	35	70	14.6	637	774
1116	312	2915	0.53	0	0	1	69	2	7	2	35	70	14.6	772	774
1117	313	3111	4.9	0	0	1	68	2	5	2	35	70	4.9	0	253
1118	313	3111	6.7	0	0	1	68	2	5	2	35	70	4.9	48	253
1119	313	3111	0.3	0	0	1	68	2	5	2	35	70	4.9	251	253
1120	314	3718	8.5	0	0	1	75	2	6	2	33	66	8.5	0	65
1121	315	4110	8.4	0	0	1	75	2	7	2	35	70	8.4	0	556
1122	315	4110	0.4	0	0	1	75	2	7	2	35	70	8.4	171	556
1123	316	481	11.28	0	0	1	68	2	4	2	35	70	11.28	0	174
1124	317	787	100	0	0	1	71	3	6	2	35	70	100	0	800
1125	317	787	0.1	0	0	1	71	3	6	2	35	70	100	329	800
1126	317	787	0.3	0	0	1	71	3	6	2	35	70	100	422	800
1127	317	787	0.4	0	0	1	71	3	6	2	35	70	100	617	800
1128	317	787	0.7	0	0	1	71	3	6	2	35	70	100	798	800
1129	318	1681	31.5	0	0	0	78	2	7	2	35	70	31.5	0	103
1130	319	2280	18.2	0	0	1	73	2	7	2	35	70	18.2	0	732
1131	319	2280	0.3	0	0	1	73	2	7	2	35	70	18.2	291	732
1132	319	2280	0.3	0	0	1	73	2	7	2	35	70	18.2	410	732
1133	319	2280	0.1	0	0	1	73	2	7	2	35	70	18.2	508	732
1134	319	2280	0.6	0	0	1	73	2	7	2	35	70	18.2	627	732
1135	319	2280	0.8	0	0	1	73	2	7	2	35	70	18.2	718	732
1136	320	4382	84	0	0	1	75	2	9	2	35	70	84	0	509
1137	320	4382	1.5	0	0	1	75	2	9	2	35	70	84	129	509
1138	320	4382	1.6	0	0	1	75	2	9	2	35	70	84	207	509
1139	320	4382	1.8	0	0	1	75	2	9	2	35	70	84	318	509
1140	320	4382	2.6	0	0	1	75	2	9	2	35	70	84	423	509
1141	320	4382	0.6	0	0	1	75	2	9	2	35	70	84	507	509
1142	321	109	20.5	0	0	1	64	2	7	2	35	70	20.5	0	673
1143	321	109	0.1	0	0	1	64	2	7	2	35	70	20.5	274	673
1144	321	109	0.1	0	0	1	64	2	7	2	35	70	20.5	316	673
1145	321	109	0.1	0	0	1	64	2	7	2	35	70	20.5	428	673
1146	321	109	0.3	0	0	1	64	2	7	2	35	70	20.5	527	673
1147	321	109	0.4	0	0	1	64	2	7	2	35	70	20.5	589	673
1148	321	109	0.7	0	0	1	64	2	7	2	35	70	20.5	659	673
1149	321	109	0.7	0	0	1	64	2	7	2	35	70	20.5	673	673
1150	322	2303	104	1	1	1	63	4	8	3	10	30	104	0	73
1151	323	2704	20	1	1	1	79	4	6	3	10	30	20	0	298
1152	324	3306	8.7	1	1	1	79	4	9	3	10	30	8.7	0	17
1153	325	3609	19.75	1	1	1	79	4	9	3	10	30	8.7	0	582
1154	325	3609	1.8	1	1	1	79	4	9	3	10	30	8.7	133	582
1155	325	3609	1.45	1	1	1	79	4	9	3	10	30	8.7	177	582
1156	325	3609	2.85	1	1	1	79	4	9	3	10	30	8.7	253	582
1157	325	3609	5.15	1	1	1	79	4	9	3	10	30	8.7	288	582
1158	325	3609	19.77	1	1	1	79	4	9	3	10	30	8.7	379	582
1159	325	3609	40.5	1	1	1	79	4	9	3	10	30	8.7	471	582
1160	325	3609	100	1	1	1	79	4	9	3	10	30	8.7	512	582
1161	326	38	30	0	0	1	74	2	9	2	23	46	30	0	948
1162	326	38	1.1	0	0	1	74	2	9	2	23	46	30	414	948
1163	326	38	1.11	0	0	1	74	2	9	2	23	46	30	347	948
1164	326	38	1.22	0	0	1	74	2	9	2	23	46	30	467	948
1165	326	38	0.33	0	0	1	74	2	9	2	23	46	30	624	948
1166	326	38	0.85	0	0	1	74	2	9	2	23	46	30	779	948
1167	326	38	1.2	0	0	1	74	2	9	2	23	46	30	809	948
1168	326	38	1.18	0	0	1	74	2	9	2	23	46	30	946	948
1169	327	1431	26.1	0	0	1	63	2	8	2	35	70	26.1	0	630
1170	327	1431	0.03	0	0	1	63	2	8	2	35	70	26.1	97	630
1171	327	1431	0.2	0	0	1	63	2	8	2	35	70	26.1	356	630
1172	327	1431	0.7	0	0	1	63	2	8	2	35	70	26.1	628	630
1173	328	3639	7	0	0	1	76	2	7	2	35	70	7	0	520
1174	328	3639	0.05	0	0	1	76	2	7	2	35	70	7	135	520
1175	328	3639	0.05	0	0	1	76	2	7	2	35	70	7	238	520
1176	328	3639	0.5	0	0	1	76	2	7	2	35	70	7	350	520
1177	329	3732	1.7	0	0	0	72	2	8	2	35	70	1.5	0	136
1178	330	3934	6	0	0	1	59	3	8	2	35	70	6	0	950
1179	330	3934	0.4	0	0	1	59	3	8	2	35	70	6	306	950
1180	330	3934	0.5	0	0	1	59	3	8	2	35	70	6	740	950
1181	330	3934	4.7	0	0	1	59	3	8	2	35	70	6	844	950
1182	330	3934	17	0	0	1	59	3	8	2	35	70	6	935	950
1183	330	3934	23	0	0	1	59	3	8	2	35	70	6	943	950
1184	331	2303	104	1	1	1	63	4	8	3	10	30	104	0	74
